# Supplementary material for: Early Genomic, Epidemiological, and Clinical Description of the SARS-CoV-2 Omicron Variant in Mexico City
Source: Viruses. 2022 Mar 6;14(3):545. doi: 10.3390/v14030545 (PMC8950183; doi:10.3390/v14030545)
Supplement: Supplementary file 1 [file viruses-14-00545-s001.zip]

Archive with 8 entries (5 files):
- Supplementary Information/
- Supplementary Information/Supplementary Figures.pdf
- Supplementary Information/Supplementary Tables.xlsx
- __MACOSX/
- __MACOSX/._Supplementary Information
- __MACOSX/Supplementary Information/
- __MACOSX/Supplementary Information/._Supplementary Figures.docx
- __MACOSX/Supplementary Information/._Supplementary Tables.xlsx
