# Supplementary material for: Early Genomic, Epidemiological, and Clinical Description of the SARS-CoV-2 Omicron Variant in Mexico City
Source: Viruses. 2022 Mar 6;14(3):545. doi: 10.3390/v14030545 (PMC8950183; doi:10.3390/v14030545)
Supplement: Supplementary file 1 [file viruses-14-00545-s001.zip › Supplementary Information/Supplementary Tables.xlsx]

## Sheet: Table S1
aaSubstitutions	Count	hCoV-19/Mexico/CMX-InDRE_FD122437_S9550/2021|EPI_ISL_7156454|2021-11-29	hCoV-19/Mexico/CMX-INMEGEN-41-69/2021|EPI_ISL_7565723|2021-12-07	hCoV-19/Mexico/CMX-INMEGEN-42-1/2021|EPI_ISL_7802979|2021-12-10	hCoV-19/Mexico/CMX-INMEGEN-42-15/2021|EPI_ISL_7802991|2021-12-14	hCoV-19/Mexico/CMX-INMEGEN-42-16/2021|EPI_ISL_7802992|2021-12-14	hCoV-19/Mexico/CMX-INMEGEN-42-17/2021|EPI_ISL_7802993|2021-12-14	hCoV-19/Mexico/CMX-INMEGEN-43-36/2021|EPI_ISL_7852231|2021-12-03	hCoV-19/Mexico/CMX-INMEGEN-43-57/2021|EPI_ISL_7852250|2021-12-09	hCoV-19/Mexico/CMX-INMEGEN-43-66/2021|EPI_ISL_7852259|2021-12-14	hCoV-19/Mexico/CMX-INMEGEN-43-73/2021|EPI_ISL_7852266|2021-12-13	hCoV-19/Mexico/CMX-INMEGEN-43-74/2021|EPI_ISL_7852267|2021-12-13	hCoV-19/Mexico/CMX-INMEGEN-43-77/2021|EPI_ISL_7852270|2021-12-15	hCoV-19/Mexico/CMX-INMEGEN-43-92/2021|EPI_ISL_7852283|2021-11-16	hCoV-19/Mexico/CMX-INMEGEN-43-93/2021|EPI_ISL_7852284|2021-11-24	hCoV-19/Mexico/CMX-INMEGEN-43-168/2021|EPI_ISL_7852335|2021-12-15	hCoV-19/Mexico/CMX-INMEGEN-43-173/2021|EPI_ISL_7852340|2021-12-13	hCoV-19/Mexico/CMX-INMEGEN-44-1/2021|EPI_ISL_8035002|2021-12-18	hCoV-19/Mexico/CMX-INMEGEN-44-2/2021|EPI_ISL_8035003|2021-12-15	hCoV-19/Mexico/CMX-INMEGEN-44-3/2021|EPI_ISL_8035004|2021-12-17	hCoV-19/Mexico/CMX-INMEGEN-44-4/2021|EPI_ISL_8035005|2021-12-19	hCoV-19/Mexico/CMX-INMEGEN-44-5/2021|EPI_ISL_8035006|2021-12-20	hCoV-19/Mexico/CMX-INMEGEN-44-6/2021|EPI_ISL_8035007|2021-12-16	hCoV-19/Mexico/CMX-INMEGEN-44-8/2021|EPI_ISL_8035009|2021-12-17	hCoV-19/Mexico/CMX-INMEGEN-44-9/2021|EPI_ISL_8035010|2021-12-17	hCoV-19/Mexico/CMX-INMEGEN-44-10/2021|EPI_ISL_8035011|2021-12-17	hCoV-19/Mexico/CMX-INMEGEN-44-11/2021|EPI_ISL_8035012|2021-12-17	hCoV-19/Mexico/CMX-INMEGEN-44-12/2021|EPI_ISL_8035013|2021-12-18	hCoV-19/Mexico/CMX-INMEGEN-44-14/2021|EPI_ISL_8035015|2021-12-19	hCoV-19/Mexico/CMX-INMEGEN-44-15/2021|EPI_ISL_8035016|2021-12-19	hCoV-19/Mexico/CMX-INMEGEN-44-16/2021|EPI_ISL_8035017|2021-12-19	hCoV-19/Mexico/CMX-INER-IBT-1372/2021|EPI_ISL_8130122|2021-12-18	hCoV-19/Mexico/CMX-INMEGEN-45-3/2021|EPI_ISL_8186763|2021-12-20	hCoV-19/Mexico/CMX-INMEGEN-45-6/2021|EPI_ISL_8186766|2021-12-17	hCoV-19/Mexico/CMX-INMEGEN-45-8/2021|EPI_ISL_8186768|2021-12-21	hCoV-19/Mexico/CMX-INMEGEN-45-10/2021|EPI_ISL_8186770|2021-12-20	hCoV-19/Mexico/CMX-INMEGEN-45-13/2021|EPI_ISL_8186773|2021-12-17	hCoV-19/Mexico/CMX-INMEGEN-45-15/2021|EPI_ISL_8186775|2021-12-18	hCoV-19/Mexico/CMX-INMEGEN-45-18/2021|EPI_ISL_8186778|2021-12-22	hCoV-19/Mexico/CMX-INMEGEN-45-19/2021|EPI_ISL_8186779|2021-12-16	hCoV-19/Mexico/CMX-INMEGEN-45-24/2021|EPI_ISL_8186784|2021-12-22	hCoV-19/Mexico/CMX-INMEGEN-45-29/2021|EPI_ISL_8186789|2021-12-16	hCoV-19/Mexico/CMX-INMEGEN-45-30/2021|EPI_ISL_8186790|2021-12-18	hCoV-19/Mexico/CMX-INMEGEN-45-32/2021|EPI_ISL_8186792|2021-12-22	hCoV-19/Mexico/CMX-INMEGEN-45-33/2021|EPI_ISL_8186793|2021-12-22	hCoV-19/Mexico/CMX-INMEGEN-45-34/2021|EPI_ISL_8186794|2021-12-22	hCoV-19/Mexico/CMX-INMEGEN-45-35/2021|EPI_ISL_8186795|2021-12-16	hCoV-19/Mexico/CMX-INMEGEN-45-36/2021|EPI_ISL_8186796|2021-12-17	hCoV-19/Mexico/CMX-INMEGEN-45-37/2021|EPI_ISL_8186797|2021-12-16
E:T9I	781	1	1	1	1	1	1	1	1	1	1	1	1	1	1	1	1	1	1	1	1	1	1	1	1	1	1	1	1	1	1	1	1	1	1	1	1	1	1	1	1	1	1	1	1	1	1	1	1
M:D3G	768	1	1	1	1	1	1	1	1	1	1	1	1	1	1	1	1	1	1	1	1	1	1	1	1	1	1	1	1	1	1	1	1	1	1	1	1	1	1	1	1	1	1	1	1	1	1	1	1
M:Q19E	756	1	1	1	1	1	1	1	1	1	1	1	1	1	1	1	1	1	1	1	1	1	1	1	1	1	1	1	1	1	1	1	1	1	1	1	1	1	1	1	1	1	1	1	1	1	1	1	1
M:A63T	781	1	1	1	1	1	1	1	1	1	1	1	1	1	1	1	1	1	1	1	1	1	1	1	1	1	1	1	1	1	1	1	1	1	1	1	1	1	1	1	1	1	1	1	1	1	1	1	1
N:P13L	780	1	1	1	1	1	1	1	1	1	1	1	1	1	1	1	1	1	1	1	1	1	1	1	1	1	1	1	1	1	1	1	1	1	1	1	1	1	1	1	1	1	1	1	1	1	1	1	1
N:R203K	525	1	1	1	1	1	1	1	1	1	1	1	1	1	1	1	1	1	1	1	1	1	1	1	1	1	1	1	1	1	1	1	1	1	1	1	1	1	1	1	1	1	1	1	1	1	1	1	1
N:G204R	550	1	1	1	1	1	1	1	1	1	1	1	1	1	1	1	1	1	1	1	1	1	1	1	1	1	1	1	1	1	1	1	1	1	1	1	1	1	1	1	1	1	1	1	1	1	1	1	1
ORF1a:K564N	1	1	0	0	0	0	0	0	0	0	0	0	0	0	0	0	0	0	0	0	0	0	0	0	0	0	0	0	0	0	0	0	0	0	0	0	0	0	0	0	0	0	0	0	0	0	0	0	0
ORF1a:K856R	779	1	1	1	1	1	1	1	1	1	1	1	1	1	1	1	1	1	1	1	1	1	1	1	1	1	0	1	1	1	1	1	1	1	1	1	1	1	1	1	1	1	1	1	1	1	1	1	1
ORF1a:L2084I	781	1	1	1	1	1	1	1	1	1	1	1	1	1	1	1	1	1	1	1	1	1	1	1	1	1	1	1	1	1	1	1	1	1	1	1	1	1	1	1	1	1	1	1	1	1	1	1	1
ORF1a:A2710T	780	1	1	1	1	1	1	1	1	1	1	1	1	1	1	1	1	1	1	1	1	1	1	1	1	1	1	1	1	1	1	1	1	1	1	1	1	1	1	1	1	1	1	1	1	1	1	1	1
ORF1a:T3255I	781	1	1	1	1	1	1	1	1	1	1	1	1	1	1	1	1	1	1	1	1	1	1	1	1	1	1	1	1	1	1	1	1	1	1	1	1	1	1	1	1	1	1	1	1	1	1	1	1
ORF1a:P3395H	780	1	1	1	1	1	1	1	1	1	1	1	1	1	1	1	1	1	1	1	1	1	1	1	1	1	1	1	1	1	1	1	1	1	1	1	1	1	1	1	1	1	1	1	1	1	1	1	1
ORF1a:I3758V	781	1	1	1	1	1	1	1	1	1	1	1	1	1	1	1	1	1	1	1	1	1	1	1	1	1	1	1	1	1	1	1	1	1	1	1	1	1	1	1	1	1	1	1	1	1	1	1	1
ORF1b:P314L	780	1	1	1	1	1	1	1	1	1	1	1	1	1	1	1	1	1	1	1	1	1	1	1	1	1	1	1	1	1	1	1	1	1	1	1	1	1	1	1	1	1	1	1	1	1	1	1	1
ORF1b:I1566V	780	1	1	1	1	1	1	1	1	1	1	1	1	1	1	1	1	1	1	1	1	1	1	1	1	1	1	1	1	1	1	1	1	1	1	1	1	1	1	1	1	1	1	1	1	1	1	1	1
ORF9b:P10S	781	1	1	1	1	1	1	1	1	1	1	1	1	1	1	1	1	1	1	1	1	1	1	1	1	1	1	1	1	1	1	1	1	1	1	1	1	1	1	1	1	1	1	1	1	1	1	1	1
S:A67V	774	1	1	1	1	1	1	1	1	1	1	1	1	1	1	1	1	1	1	1	1	1	1	1	1	1	1	1	1	1	1	1	1	1	1	1	1	1	1	1	1	1	1	1	1	1	1	1	1
S:T95I	782	1	1	1	1	1	1	1	1	1	1	1	1	1	1	1	1	1	1	1	1	1	1	1	1	1	1	1	1	1	1	1	1	1	1	1	1	1	1	1	1	1	1	1	1	1	1	1	1
S:Y145D	777	1	1	1	1	1	1	1	1	1	1	1	1	1	1	1	1	1	1	1	1	1	1	1	1	1	1	1	1	1	1	1	1	1	1	1	1	1	1	1	1	1	1	1	1	1	1	1	1
S:L212I	510	1	1	1	0	1	0	1	1	1	0	0	1	1	1	1	0	0	1	0	1	0	0	1	0	0	0	0	0	1	0	0	1	0	1	1	1	1	1	1	1	1	1	1	1	1	1	1	1
S:G339D	720	1	1	1	1	1	0	1	1	1	1	1	1	1	1	1	0	0	1	0	1	1	0	1	0	0	0	0	1	1	1	0	1	1	1	1	1	1	1	1	1	1	1	1	1	1	1	1	1
S:S371L	349	1	1	0	0	0	0	1	1	1	0	1	1	1	1	1	0	0	0	0	1	1	0	1	0	0	0	0	0	0	0	1	1	0	1	1	1	1	1	1	1	1	1	1	1	1	1	1	1
S:S373P	353	1	1	0	0	0	0	1	1	1	0	1	1	1	1	1	0	0	0	0	1	1	0	1	0	0	0	0	0	0	0	0	1	0	1	1	1	1	1	1	1	1	1	1	1	1	1	1	1
S:S375F	523	1	1	0	0	0	1	1	1	1	0	1	1	1	1	1	0	0	0	0	1	1	0	1	0	0	0	0	0	0	0	0	1	0	1	1	1	1	1	1	1	1	1	1	1	1	1	1	1
S:K417N	489	1	1	0	0	0	1	1	1	1	0	1	1	1	1	1	0	0	1	0	1	1	0	1	0	0	0	0	0	1	0	0	1	0	1	1	1	0	1	1	1	1	1	1	1	1	1	1	1
S:N440K	381	1	1	1	0	1	0	0	0	1	0	0	0	1	1	1	0	0	0	0	0	0	0	0	0	0	0	0	0	0	0	1	1	1	1	1	1	1	1	1	1	1	1	1	1	1	1	1	1
S:G446S	486	1	1	1	0	1	0	1	0	1	0	0	0	1	1	1	0	0	0	0	0	0	0	0	0	0	0	0	0	0	0	1	1	1	1	1	1	1	1	1	1	1	1	1	1	1	1	1	1
S:S477N	433	1	1	1	0	1	0	0	0	1	0	0	0	1	1	1	0	0	0	0	0	0	0	0	0	0	0	0	0	0	0	1	1	1	1	1	1	1	1	1	1	1	1	1	1	1	1	1	1
S:T478K	434	1	1	1	0	1	0	0	0	1	0	0	0	1	1	1	0	0	0	0	0	0	0	0	0	0	0	0	0	0	0	1	1	1	1	1	1	1	1	1	1	1	1	1	1	1	1	1	1
S:E484A	407	1	1	1	0	1	0	0	0	1	0	0	0	0	1	1	0	0	0	0	0	0	0	0	0	0	0	0	0	0	0	1	1	1	1	1	1	1	1	1	1	1	1	1	1	1	1	1	1
S:Q493R	416	1	1	1	0	1	0	0	0	1	0	0	0	0	1	1	0	0	0	0	0	0	0	0	0	0	0	0	0	0	0	1	1	1	1	1	1	1	1	1	1	1	1	1	1	1	1	1	1
S:G496S	378	1	1	1	0	1	0	0	0	1	0	0	0	1	1	1	0	0	0	0	0	0	0	0	0	0	0	0	0	0	0	1	1	1	1	1	1	1	1	1	1	1	1	1	1	1	1	1	1
S:Q498R	355	1	1	1	0	1	0	0	0	1	0	0	0	0	1	1	0	0	0	0	0	0	0	0	0	0	0	0	0	0	0	1	1	1	1	1	1	1	1	1	1	1	1	1	1	1	1	1	1
S:N501Y	461	1	1	1	0	1	0	1	0	1	0	0	0	1	1	1	0	0	0	0	0	0	0	0	0	0	0	0	0	0	0	1	1	1	1	1	1	1	1	1	1	1	1	1	1	1	1	1	1
S:Y505H	487	1	1	1	0	1	0	1	0	1	0	0	0	1	1	1	0	0	0	0	0	0	0	0	0	0	0	0	0	0	0	1	1	1	1	1	1	1	1	1	1	1	1	1	1	1	1	1	1
S:T547K	778	1	1	1	1	1	1	1	1	1	1	1	1	1	1	1	1	1	1	1	1	1	1	1	1	1	1	1	1	1	1	1	1	1	1	1	1	1	1	1	1	1	1	1	1	1	1	1	1
S:D614G	778	1	1	1	1	1	1	1	1	1	1	1	1	1	1	1	1	1	1	1	1	1	1	1	1	1	1	1	1	1	1	1	1	1	1	1	1	1	1	1	1	1	1	1	1	1	1	1	1
S:H655Y	778	1	1	1	1	1	1	1	1	1	1	1	1	1	1	1	1	1	1	1	1	1	1	1	1	1	1	1	1	1	1	1	1	1	1	1	1	1	1	1	1	1	1	1	1	1	1	1	1
S:N679K	778	1	1	1	1	1	1	1	1	1	1	1	1	1	1	1	1	1	1	1	1	1	1	1	1	1	1	1	1	1	1	1	1	1	1	1	1	1	1	1	1	1	1	1	1	1	1	1	1
S:P681H	778	1	1	1	1	1	1	1	1	1	1	1	1	1	1	1	1	1	1	1	1	1	1	1	1	1	1	1	1	1	1	1	1	1	1	1	1	1	1	1	1	1	1	1	1	1	1	1	1
S:N764K	777	1	1	1	1	1	1	1	1	1	1	1	1	1	1	1	1	1	1	1	1	1	1	1	1	1	0	1	1	1	1	1	1	1	1	1	1	1	1	1	1	1	1	1	1	1	1	1	1
S:D796Y	776	1	1	1	1	1	1	1	1	1	1	1	1	1	1	1	1	1	1	1	1	1	1	1	1	1	1	1	1	1	1	1	1	1	1	1	1	1	1	1	1	1	1	1	1	1	1	1	1
S:N856K	780	1	1	1	1	1	1	1	1	1	1	1	1	1	1	1	1	1	1	1	1	1	1	1	1	1	1	1	1	1	1	1	1	1	1	1	1	1	1	1	1	1	1	1	1	1	1	1	1
S:Q954H	780	1	1	1	1	1	1	1	1	1	1	1	1	1	1	1	1	1	1	1	1	1	1	1	1	1	1	1	1	1	1	1	1	1	1	1	1	1	1	1	1	1	1	1	1	1	1	1	1
S:N969K	780	1	1	1	1	1	1	1	1	1	1	1	1	1	1	1	1	1	1	1	1	1	1	1	1	1	1	1	1	1	1	1	1	1	1	1	1	1	1	1	1	1	1	1	1	1	1	1	1
S:L981F	780	1	1	1	1	1	1	1	1	1	1	1	1	1	1	1	1	1	1	1	1	1	1	1	1	1	1	1	1	1	1	1	1	1	1	1	1	1	1	1	1	1	1	1	1	1	1	1	1
ORF1a:T1822I	1	0	0	1	0	0	0	0	0	0	0	0	0	0	0	0	0	0	0	0	0	0	0	0	0	0	0	0	0	0	0	0	0	0	0	0	0	0	0	0	0	0	0	0	0	0	0	0	0
ORF3a:D155Y	1	0	0	1	0	0	0	0	0	0	0	0	0	0	0	0	0	0	0	0	0	0	0	0	0	0	0	0	0	0	0	0	0	0	0	0	0	0	0	0	0	0	0	0	0	0	0	0	0
ORF9b:T83I	6	0	0	0	1	0	0	0	0	0	0	0	0	0	0	0	0	0	0	0	0	0	0	0	0	0	0	0	0	0	0	0	0	0	0	0	0	0	0	0	0	0	0	0	0	0	0	0	1
S:R346K	317	0	0	0	1	0	0	0	1	1	0	0	0	0	0	0	0	0	1	0	0	1	0	1	0	0	0	0	0	0	0	0	1	0	1	0	0	0	1	0	0	1	0	1	0	1	0	0	1
N:D343G	193	0	0	0	0	1	0	1	0	0	1	1	0	0	0	1	1	1	0	1	1	0	0	0	0	0	0	0	1	1	1	1	0	0	0	0	0	0	0	1	1	0	1	0	0	0	0	1	0
ORF1a:A565V	24	0	0	0	0	1	0	0	0	0	0	0	0	0	0	0	0	0	0	0	0	0	0	0	0	0	0	0	1	1	1	0	0	0	0	0	0	0	0	0	0	0	0	0	0	0	0	1	0
ORF3a:L106F	196	0	0	0	0	1	0	1	0	0	1	1	0	0	0	1	1	1	0	1	1	0	0	0	0	0	0	0	1	1	1	1	0	0	0	0	0	0	0	1	1	0	1	0	0	0	0	1	0
ORF3a:S165F	121	0	0	0	0	1	0	0	0	0	0	1	0	0	0	1	1	1	0	1	1	0	0	0	0	0	0	0	1	1	1	0	0	0	0	0	0	0	0	1	0	0	1	0	0	0	0	1	0
ORF7b:T40I	29	0	0	0	0	0	0	1	0	0	0	0	0	0	0	0	0	0	0	0	0	0	0	0	0	0	0	0	0	0	0	0	0	0	0	0	0	0	0	0	0	0	0	0	0	0	0	0	0
S:R158G	21	0	0	0	0	0	0	0	0	0	1	0	0	0	0	0	0	0	0	0	0	0	0	0	0	0	0	0	0	0	0	0	0	0	0	0	0	0	0	0	0	0	0	0	0	0	0	0	0
ORF1a:H1108Y	11	0	0	0	0	0	0	0	0	0	0	0	1	1	0	0	0	0	0	0	0	0	0	0	0	0	0	0	0	0	0	0	0	0	0	0	0	0	0	0	0	0	0	0	0	0	0	0	0
ORF1b:K2557R	12	0	0	0	0	0	0	0	0	0	0	0	1	1	0	0	0	0	0	0	0	0	0	0	0	0	0	0	0	0	0	0	0	0	0	0	0	0	0	0	0	0	0	0	0	0	0	0	0
ORF7b:E3*	11	0	0	0	0	0	0	0	0	0	0	0	1	1	0	0	0	0	0	0	0	0	0	0	0	0	0	0	0	0	0	0	0	0	0	0	0	0	0	0	0	0	0	0	0	0	0	0	0
ORF1b:A176V	1	0	0	0	0	0	0	0	0	0	0	0	0	1	0	0	0	0	0	0	0	0	0	0	0	0	0	0	0	0	0	0	0	0	0	0	0	0	0	0	0	0	0	0	0	0	0	0	0
ORF1a:T753I	6	0	0	0	0	0	0	0	0	0	0	0	0	0	0	0	0	0	0	0	0	0	0	0	0	0	1	0	0	0	0	0	0	1	0	0	0	0	0	0	0	0	0	0	0	0	1	0	0
ORF1a:T4087I	1	0	0	0	0	0	0	0	0	0	0	0	0	0	0	0	0	0	0	0	0	0	0	0	0	0	0	0	0	0	0	0	0	0	0	1	0	0	0	0	0	0	0	0	0	0	0	0	0
ORF1a:A486V	3	0	0	0	0	0	0	0	0	0	0	0	0	0	0	0	0	0	0	0	0	0	0	0	0	0	0	0	0	0	0	0	0	0	0	0	0	1	0	0	0	0	0	0	0	0	0	0	0
ORF1a:M1312T	2	0	0	0	0	0	0	0	0	0	0	0	0	0	0	0	0	0	0	0	0	0	0	0	0	0	0	0	0	0	0	0	0	0	0	0	0	0	0	0	0	0	1	0	0	0	0	0	0
ORF1a:S2535L	16	0	0	0	0	0	0	0	0	0	0	0	0	0	0	0	0	0	0	0	0	0	0	0	0	0	0	0	0	0	0	0	0	0	0	0	0	0	0	0	0	0	0	0	0	1	0	0	0
ORF1a:A735T	8	0	0	0	0	0	0	0	0	0	0	0	0	0	0	0	0	0	0	0	0	0	0	0	0	0	0	0	0	0	0	0	0	0	0	0	0	0	0	0	0	0	0	0	0	0	0	0	0
ORF1a:V1887I	37	0	0	0	0	0	0	0	0	0	0	0	0	0	0	0	0	0	0	0	0	0	0	0	0	0	0	0	0	0	0	0	0	0	0	0	0	0	0	0	0	0	0	0	0	0	0	0	0
ORF9b:Q18R	8	0	0	0	0	0	0	0	0	0	0	0	0	0	0	0	0	0	0	0	0	0	0	0	0	0	0	0	0	0	0	0	0	0	0	0	0	0	0	0	0	0	0	0	0	0	0	0	0
S:A701V	10	0	0	0	0	0	0	0	0	0	0	0	0	0	0	0	0	0	0	0	0	0	0	0	0	0	0	0	0	0	0	0	0	0	0	0	0	0	0	0	0	0	0	0	0	0	0	0	0
S:N1098D	5	0	0	0	0	0	0	0	0	0	0	0	0	0	0	0	0	0	0	0	0	0	0	0	0	0	0	0	0	0	0	0	0	0	0	0	0	0	0	0	0	0	0	0	0	0	0	0	0
ORF1b:I2320T	4	0	0	0	0	0	0	0	0	0	0	0	0	0	0	0	0	0	0	0	0	0	0	0	0	0	0	0	0	0	0	0	0	0	0	0	0	0	0	0	0	0	0	0	0	0	0	0	0
ORF1a:T1521I	1	0	0	0	0	0	0	0	0	0	0	0	0	0	0	0	0	0	0	0	0	0	0	0	0	0	0	0	0	0	0	0	0	0	0	0	0	0	0	0	0	0	0	0	0	0	0	0	0
ORF9b:Q70L	2	0	0	0	0	0	0	0	0	0	0	0	0	0	0	0	0	0	0	0	0	0	0	0	0	0	0	0	0	0	0	0	0	0	0	0	0	0	0	0	0	0	0	0	0	0	0	0	0
ORF1a:T2152I	2	0	0	0	0	0	0	0	0	0	0	0	0	0	0	0	0	0	0	0	0	0	0	0	0	0	0	0	0	0	0	0	0	0	0	0	0	0	0	0	0	0	0	0	0	0	0	0	0
ORF7a:E95*	2	0	0	0	0	0	0	0	0	0	0	0	0	0	0	0	0	0	0	0	0	0	0	0	0	0	0	0	0	0	0	0	0	0	0	0	0	0	0	0	0	0	0	0	0	0	0	0	0
N:P67S	6	0	0	0	0	0	0	0	0	0	0	0	0	0	0	0	0	0	0	0	0	0	0	0	0	0	0	0	0	0	0	0	0	0	0	0	0	0	0	0	0	0	0	0	0	0	0	0	0
ORF1a:S2303F	1	0	0	0	0	0	0	0	0	0	0	0	0	0	0	0	0	0	0	0	0	0	0	0	0	0	0	0	0	0	0	0	0	0	0	0	0	0	0	0	0	0	0	0	0	0	0	0	0
S:I203L	1	0	0	0	0	0	0	0	0	0	0	0	0	0	0	0	0	0	0	0	0	0	0	0	0	0	0	0	0	0	0	0	0	0	0	0	0	0	0	0	0	0	0	0	0	0	0	0	0
S:A570S	1	0	0	0	0	0	0	0	0	0	0	0	0	0	0	0	0	0	0	0	0	0	0	0	0	0	0	0	0	0	0	0	0	0	0	0	0	0	0	0	0	0	0	0	0	0	0	0	0
ORF1a:E311G	2	0	0	0	0	0	0	0	0	0	0	0	0	0	0	0	0	0	0	0	0	0	0	0	0	0	0	0	0	0	0	0	0	0	0	0	0	0	0	0	0	0	0	0	0	0	0	0	0
ORF1a:T2274I	1	0	0	0	0	0	0	0	0	0	0	0	0	0	0	0	0	0	0	0	0	0	0	0	0	0	0	0	0	0	0	0	0	0	0	0	0	0	0	0	0	0	0	0	0	0	0	0	0
S:L5F	2	0	0	0	0	0	0	0	0	0	0	0	0	0	0	0	0	0	0	0	0	0	0	0	0	0	0	0	0	0	0	0	0	0	0	0	0	0	0	0	0	0	0	0	0	0	0	0	0
ORF8:L60F	2	0	0	0	0	0	0	0	0	0	0	0	0	0	0	0	0	0	0	0	0	0	0	0	0	0	0	0	0	0	0	0	0	0	0	0	0	0	0	0	0	0	0	0	0	0	0	0	0
ORF7a:T39R	2	0	0	0	0	0	0	0	0	0	0	0	0	0	0	0	0	0	0	0	0	0	0	0	0	0	0	0	0	0	0	0	0	0	0	0	0	0	0	0	0	0	0	0	0	0	0	0	0
ORF1a:H2092Y	1	0	0	0	0	0	0	0	0	0	0	0	0	0	0	0	0	0	0	0	0	0	0	0	0	0	0	0	0	0	0	0	0	0	0	0	0	0	0	0	0	0	0	0	0	0	0	0	0
ORF1a:H1818Q	14	0	0	0	0	0	0	0	0	0	0	0	0	0	0	0	0	0	0	0	0	0	0	0	0	0	0	0	0	0	0	0	0	0	0	0	0	0	0	0	0	0	0	0	0	0	0	0	0
ORF1a:T2611I	1	0	0	0	0	0	0	0	0	0	0	0	0	0	0	0	0	0	0	0	0	0	0	0	0	0	0	0	0	0	0	0	0	0	0	0	0	0	0	0	0	0	0	0	0	0	0	0	0
S:A845S	1	0	0	0	0	0	0	0	0	0	0	0	0	0	0	0	0	0	0	0	0	0	0	0	0	0	0	0	0	0	0	0	0	0	0	0	0	0	0	0	0	0	0	0	0	0	0	0	0
ORF1b:P1967S	2	0	0	0	0	0	0	0	0	0	0	0	0	0	0	0	0	0	0	0	0	0	0	0	0	0	0	0	0	0	0	0	0	0	0	0	0	0	0	0	0	0	0	0	0	0	0	0	0
ORF1a:P3952S	1	0	0	0	0	0	0	0	0	0	0	0	0	0	0	0	0	0	0	0	0	0	0	0	0	0	0	0	0	0	0	0	0	0	0	0	0	0	0	0	0	0	0	0	0	0	0	0	0
ORF1a:K636R	7	0	0	0	0	0	0	0	0	0	0	0	0	0	0	0	0	0	0	0	0	0	0	0	0	0	0	0	0	0	0	0	0	0	0	0	0	0	0	0	0	0	0	0	0	0	0	0	0
M:A104V	3	0	0	0	0	0	0	0	0	0	0	0	0	0	0	0	0	0	0	0	0	0	0	0	0	0	0	0	0	0	0	0	0	0	0	0	0	0	0	0	0	0	0	0	0	0	0	0	0
ORF1a:I3779V	1	0	0	0	0	0	0	0	0	0	0	0	0	0	0	0	0	0	0	0	0	0	0	0	0	0	0	0	0	0	0	0	0	0	0	0	0	0	0	0	0	0	0	0	0	0	0	0	0
ORF1a:L3606F	5	0	0	0	0	0	0	0	0	0	0	0	0	0	0	0	0	0	0	0	0	0	0	0	0	0	0	0	0	0	0	0	0	0	0	0	0	0	0	0	0	0	0	0	0	0	0	0	0
ORF1a:P1803S	10	0	0	0	0	0	0	0	0	0	0	0	0	0	0	0	0	0	0	0	0	0	0	0	0	0	0	0	0	0	0	0	0	0	0	0	0	0	0	0	0	0	0	0	0	0	0	0	0
ORF1a:M2796T	2	0	0	0	0	0	0	0	0	0	0	0	0	0	0	0	0	0	0	0	0	0	0	0	0	0	0	0	0	0	0	0	0	0	0	0	0	0	0	0	0	0	0	0	0	0	0	0	0
ORF1b:V1407F	1	0	0	0	0	0	0	0	0	0	0	0	0	0	0	0	0	0	0	0	0	0	0	0	0	0	0	0	0	0	0	0	0	0	0	0	0	0	0	0	0	0	0	0	0	0	0	0	0
ORF1b:L378V	3	0	0	0	0	0	0	0	0	0	0	0	0	0	0	0	0	0	0	0	0	0	0	0	0	0	0	0	0	0	0	0	0	0	0	0	0	0	0	0	0	0	0	0	0	0	0	0	0
ORF1a:L2503F	6	0	0	0	0	0	0	0	0	0	0	0	0	0	0	0	0	0	0	0	0	0	0	0	0	0	0	0	0	0	0	0	0	0	0	0	0	0	0	0	0	0	0	0	0	0	0	0	0
ORF7a:T61I	6	0	0	0	0	0	0	0	0	0	0	0	0	0	0	0	0	0	0	0	0	0	0	0	0	0	0	0	0	0	0	0	0	0	0	0	0	0	0	0	0	0	0	0	0	0	0	0	0
ORF1a:I1505T	1	0	0	0	0	0	0	0	0	0	0	0	0	0	0	0	0	0	0	0	0	0	0	0	0	0	0	0	0	0	0	0	0	0	0	0	0	0	0	0	0	0	0	0	0	0	0	0	0
ORF1b:E2661K	1	0	0	0	0	0	0	0	0	0	0	0	0	0	0	0	0	0	0	0	0	0	0	0	0	0	0	0	0	0	0	0	0	0	0	0	0	0	0	0	0	0	0	0	0	0	0	0	0
ORF1a:S549T	1	0	0	0	0	0	0	0	0	0	0	0	0	0	0	0	0	0	0	0	0	0	0	0	0	0	0	0	0	0	0	0	0	0	0	0	0	0	0	0	0	0	0	0	0	0	0	0	0
S:P1143S	1	0	0	0	0	0	0	0	0	0	0	0	0	0	0	0	0	0	0	0	0	0	0	0	0	0	0	0	0	0	0	0	0	0	0	0	0	0	0	0	0	0	0	0	0	0	0	0	0
S:G446N	3	0	0	0	0	0	0	0	0	0	0	0	0	0	0	0	0	0	0	0	0	0	0	0	0	0	0	0	0	0	0	0	0	0	0	0	0	0	0	0	0	0	0	0	0	0	0	0	0
ORF1a:V439A	2	0	0	0	0	0	0	0	0	0	0	0	0	0	0	0	0	0	0	0	0	0	0	0	0	0	0	0	0	0	0	0	0	0	0	0	0	0	0	0	0	0	0	0	0	0	0	0	0
ORF1a:G519S	2	0	0	0	0	0	0	0	0	0	0	0	0	0	0	0	0	0	0	0	0	0	0	0	0	0	0	0	0	0	0	0	0	0	0	0	0	0	0	0	0	0	0	0	0	0	0	0	0
S:L452R	3	0	0	0	0	0	0	0	0	0	0	0	0	0	0	0	0	0	0	0	0	0	0	0	0	0	0	0	0	0	0	0	0	0	0	0	0	0	0	0	0	0	0	0	0	0	0	0	0
ORF1a:P1213L	2	0	0	0	0	0	0	0	0	0	0	0	0	0	0	0	0	0	0	0	0	0	0	0	0	0	0	0	0	0	0	0	0	0	0	0	0	0	0	0	0	0	0	0	0	0	0	0	0
ORF1a:T2967I	1	0	0	0	0	0	0	0	0	0	0	0	0	0	0	0	0	0	0	0	0	0	0	0	0	0	0	0	0	0	0	0	0	0	0	0	0	0	0	0	0	0	0	0	0	0	0	0	0
ORF1b:F773L	2	0	0	0	0	0	0	0	0	0	0	0	0	0	0	0	0	0	0	0	0	0	0	0	0	0	0	0	0	0	0	0	0	0	0	0	0	0	0	0	0	0	0	0	0	0	0	0	0
ORF1b:I97V	4	0	0	0	0	0	0	0	0	0	0	0	0	0	0	0	0	0	0	0	0	0	0	0	0	0	0	0	0	0	0	0	0	0	0	0	0	0	0	0	0	0	0	0	0	0	0	0	0
ORF1b:V2178F	4	0	0	0	0	0	0	0	0	0	0	0	0	0	0	0	0	0	0	0	0	0	0	0	0	0	0	0	0	0	0	0	0	0	0	0	0	0	0	0	0	0	0	0	0	0	0	0	0
ORF3a:D22Y	1	0	0	0	0	0	0	0	0	0	0	0	0	0	0	0	0	0	0	0	0	0	0	0	0	0	0	0	0	0	0	0	0	0	0	0	0	0	0	0	0	0	0	0	0	0	0	0	0
ORF1b:A520V	1	0	0	0	0	0	0	0	0	0	0	0	0	0	0	0	0	0	0	0	0	0	0	0	0	0	0	0	0	0	0	0	0	0	0	0	0	0	0	0	0	0	0	0	0	0	0	0	0
ORF1a:V306I	1	0	0	0	0	0	0	0	0	0	0	0	0	0	0	0	0	0	0	0	0	0	0	0	0	0	0	0	0	0	0	0	0	0	0	0	0	0	0	0	0	0	0	0	0	0	0	0	0
ORF1b:N2426H	1	0	0	0	0	0	0	0	0	0	0	0	0	0	0	0	0	0	0	0	0	0	0	0	0	0	0	0	0	0	0	0	0	0	0	0	0	0	0	0	0	0	0	0	0	0	0	0	0
ORF1a:A599V	1	0	0	0	0	0	0	0	0	0	0	0	0	0	0	0	0	0	0	0	0	0	0	0	0	0	0	0	0	0	0	0	0	0	0	0	0	0	0	0	0	0	0	0	0	0	0	0	0
ORF1a:A1306S	1	0	0	0	0	0	0	0	0	0	0	0	0	0	0	0	0	0	0	0	0	0	0	0	0	0	0	0	0	0	0	0	0	0	0	0	0	0	0	0	0	0	0	0	0	0	0	0	0
ORF1b:H1213Y	2	0	0	0	0	0	0	0	0	0	0	0	0	0	0	0	0	0	0	0	0	0	0	0	0	0	0	0	0	0	0	0	0	0	0	0	0	0	0	0	0	0	0	0	0	0	0	0	0
ORF1b:I235M	5	0	0	0	0	0	0	0	0	0	0	0	0	0	0	0	0	0	0	0	0	0	0	0	0	0	0	0	0	0	0	0	0	0	0	0	0	0	0	0	0	0	0	0	0	0	0	0	0
ORF3a:T217I	5	0	0	0	0	0	0	0	0	0	0	0	0	0	0	0	0	0	0	0	0	0	0	0	0	0	0	0	0	0	0	0	0	0	0	0	0	0	0	0	0	0	0	0	0	0	0	0	0
ORF1b:Q866R	2	0	0	0	0	0	0	0	0	0	0	0	0	0	0	0	0	0	0	0	0	0	0	0	0	0	0	0	0	0	0	0	0	0	0	0	0	0	0	0	0	0	0	0	0	0	0	0	0
ORF1b:D1848N	5	0	0	0	0	0	0	0	0	0	0	0	0	0	0	0	0	0	0	0	0	0	0	0	0	0	0	0	0	0	0	0	0	0	0	0	0	0	0	0	0	0	0	0	0	0	0	0	0
N:A376V	1	0	0	0	0	0	0	0	0	0	0	0	0	0	0	0	0	0	0	0	0	0	0	0	0	0	0	0	0	0	0	0	0	0	0	0	0	0	0	0	0	0	0	0	0	0	0	0	0
ORF1a:S2103F	1	0	0	0	0	0	0	0	0	0	0	0	0	0	0	0	0	0	0	0	0	0	0	0	0	0	0	0	0	0	0	0	0	0	0	0	0	0	0	0	0	0	0	0	0	0	0	0	0
ORF1b:P1727L	1	0	0	0	0	0	0	0	0	0	0	0	0	0	0	0	0	0	0	0	0	0	0	0	0	0	0	0	0	0	0	0	0	0	0	0	0	0	0	0	0	0	0	0	0	0	0	0	0
ORF1b:A2143V	1	0	0	0	0	0	0	0	0	0	0	0	0	0	0	0	0	0	0	0	0	0	0	0	0	0	0	0	0	0	0	0	0	0	0	0	0	0	0	0	0	0	0	0	0	0	0	0	0
ORF1b:G2610S	3	0	0	0	0	0	0	0	0	0	0	0	0	0	0	0	0	0	0	0	0	0	0	0	0	0	0	0	0	0	0	0	0	0	0	0	0	0	0	0	0	0	0	0	0	0	0	0	0
ORF1a:Y1846C	1	0	0	0	0	0	0	0	0	0	0	0	0	0	0	0	0	0	0	0	0	0	0	0	0	0	0	0	0	0	0	0	0	0	0	0	0	0	0	0	0	0	0	0	0	0	0	0	0
N:G5V	1	0	0	0	0	0	0	0	0	0	0	0	0	0	0	0	0	0	0	0	0	0	0	0	0	0	0	0	0	0	0	0	0	0	0	0	0	0	0	0	0	0	0	0	0	0	0	0	0
ORF1b:T2165M	1	0	0	0	0	0	0	0	0	0	0	0	0	0	0	0	0	0	0	0	0	0	0	0	0	0	0	0	0	0	0	0	0	0	0	0	0	0	0	0	0	0	0	0	0	0	0	0	0
ORF9b:D2Y	1	0	0	0	0	0	0	0	0	0	0	0	0	0	0	0	0	0	0	0	0	0	0	0	0	0	0	0	0	0	0	0	0	0	0	0	0	0	0	0	0	0	0	0	0	0	0	0	0
ORF1a:P1054L	1	0	0	0	0	0	0	0	0	0	0	0	0	0	0	0	0	0	0	0	0	0	0	0	0	0	0	0	0	0	0	0	0	0	0	0	0	0	0	0	0	0	0	0	0	0	0	0	0
S:R1185S	1	0	0	0	0	0	0	0	0	0	0	0	0	0	0	0	0	0	0	0	0	0	0	0	0	0	0	0	0	0	0	0	0	0	0	0	0	0	0	0	0	0	0	0	0	0	0	0	0
ORF1a:T3090I	1	0	0	0	0	0	0	0	0	0	0	0	0	0	0	0	0	0	0	0	0	0	0	0	0	0	0	0	0	0	0	0	0	0	0	0	0	0	0	0	0	0	0	0	0	0	0	0	0
S:A831V	1	0	0	0	0	0	0	0	0	0	0	0	0	0	0	0	0	0	0	0	0	0	0	0	0	0	0	0	0	0	0	0	0	0	0	0	0	0	0	0	0	0	0	0	0	0	0	0	0
N:D377Y	1	0	0	0	0	0	0	0	0	0	0	0	0	0	0	0	0	0	0	0	0	0	0	0	0	0	0	0	0	0	0	0	0	0	0	0	0	0	0	0	0	0	0	0	0	0	0	0	0
ORF1a:I3522T	2	0	0	0	0	0	0	0	0	0	0	0	0	0	0	0	0	0	0	0	0	0	0	0	0	0	0	0	0	0	0	0	0	0	0	0	0	0	0	0	0	0	0	0	0	0	0	0	0
ORF8:T87I	1	0	0	0	0	0	0	0	0	0	0	0	0	0	0	0	0	0	0	0	0	0	0	0	0	0	0	0	0	0	0	0	0	0	0	0	0	0	0	0	0	0	0	0	0	0	0	0	0
S:L212E	2	0	0	0	0	0	0	0	0	0	0	0	0	0	0	0	0	0	0	0	0	0	0	0	0	0	0	0	0	0	0	0	0	0	0	0	0	0	0	0	0	0	0	0	0	0	0	0	0
S:V213P	2	0	0	0	0	0	0	0	0	0	0	0	0	0	0	0	0	0	0	0	0	0	0	0	0	0	0	0	0	0	0	0	0	0	0	0	0	0	0	0	0	0	0	0	0	0	0	0	0
S:R214E	3	0	0	0	0	0	0	0	0	0	0	0	0	0	0	0	0	0	0	0	0	0	0	0	0	0	0	0	0	0	0	0	0	0	0	0	0	0	0	0	0	0	0	0	0	0	0	0	0
ORF1a:A2554V	2	0	0	0	0	0	0	0	0	0	0	0	0	0	0	0	0	0	0	0	0	0	0	0	0	0	0	0	0	0	0	0	0	0	0	0	0	0	0	0	0	0	0	0	0	0	0	0	0
ORF1a:S391F	1	0	0	0	0	0	0	0	0	0	0	0	0	0	0	0	0	0	0	0	0	0	0	0	0	0	0	0	0	0	0	0	0	0	0	0	0	0	0	0	0	0	0	0	0	0	0	0	0
ORF1a:L3711F	1	0	0	0	0	0	0	0	0	0	0	0	0	0	0	0	0	0	0	0	0	0	0	0	0	0	0	0	0	0	0	0	0	0	0	0	0	0	0	0	0	0	0	0	0	0	0	0	0
ORF8:Y31F	2	0	0	0	0	0	0	0	0	0	0	0	0	0	0	0	0	0	0	0	0	0	0	0	0	0	0	0	0	0	0	0	0	0	0	0	0	0	0	0	0	0	0	0	0	0	0	0	0
ORF1a:T2166I	1	0	0	0	0	0	0	0	0	0	0	0	0	0	0	0	0	0	0	0	0	0	0	0	0	0	0	0	0	0	0	0	0	0	0	0	0	0	0	0	0	0	0	0	0	0	0	0	0
ORF8:S54L	1	0	0	0	0	0	0	0	0	0	0	0	0	0	0	0	0	0	0	0	0	0	0	0	0	0	0	0	0	0	0	0	0	0	0	0	0	0	0	0	0	0	0	0	0	0	0	0	0
ORF1b:K1383R	2	0	0	0	0	0	0	0	0	0	0	0	0	0	0	0	0	0	0	0	0	0	0	0	0	0	0	0	0	0	0	0	0	0	0	0	0	0	0	0	0	0	0	0	0	0	0	0	0
ORF1b:T2453I	2	0	0	0	0	0	0	0	0	0	0	0	0	0	0	0	0	0	0	0	0	0	0	0	0	0	0	0	0	0	0	0	0	0	0	0	0	0	0	0	0	0	0	0	0	0	0	0	0
ORF8:P56H	1	0	0	0	0	0	0	0	0	0	0	0	0	0	0	0	0	0	0	0	0	0	0	0	0	0	0	0	0	0	0	0	0	0	0	0	0	0	0	0	0	0	0	0	0	0	0	0	0
M:I82T	1	0	0	0	0	0	0	0	0	0	0	0	0	0	0	0	0	0	0	0	0	0	0	0	0	0	0	0	0	0	0	0	0	0	0	0	0	0	0	0	0	0	0	0	0	0	0	0	0
N:R203M	4	0	0	0	0	0	0	0	0	0	0	0	0	0	0	0	0	0	0	0	0	0	0	0	0	0	0	0	0	0	0	0	0	0	0	0	0	0	0	0	0	0	0	0	0	0	0	0	0
ORF8:E59*	1	0	0	0	0	0	0	0	0	0	0	0	0	0	0	0	0	0	0	0	0	0	0	0	0	0	0	0	0	0	0	0	0	0	0	0	0	0	0	0	0	0	0	0	0	0	0	0	0
S:A222V	1	0	0	0	0	0	0	0	0	0	0	0	0	0	0	0	0	0	0	0	0	0	0	0	0	0	0	0	0	0	0	0	0	0	0	0	0	0	0	0	0	0	0	0	0	0	0	0	0
S:D215H	2	0	0	0	0	0	0	0	0	0	0	0	0	0	0	0	0	0	0	0	0	0	0	0	0	0	0	0	0	0	0	0	0	0	0	0	0	0	0	0	0	0	0	0	0	0	0	0	0
ORF8:Y31H	1	0	0	0	0	0	0	0	0	0	0	0	0	0	0	0	0	0	0	0	0	0	0	0	0	0	0	0	0	0	0	0	0	0	0	0	0	0	0	0	0	0	0	0	0	0	0	0	0
ORF8:R48I	1	0	0	0	0	0	0	0	0	0	0	0	0	0	0	0	0	0	0	0	0	0	0	0	0	0	0	0	0	0	0	0	0	0	0	0	0	0	0	0	0	0	0	0	0	0	0	0	0
S:L822F	1	0	0	0	0	0	0	0	0	0	0	0	0	0	0	0	0	0	0	0	0	0	0	0	0	0	0	0	0	0	0	0	0	0	0	0	0	0	0	0	0	0	0	0	0	0	0	0	0
ORF1b:L1933F	3	0	0	0	0	0	0	0	0	0	0	0	0	0	0	0	0	0	0	0	0	0	0	0	0	0	0	0	0	0	0	0	0	0	0	0	0	0	0	0	0	0	0	0	0	0	0	0	0
ORF1b:L2497F	1	0	0	0	0	0	0	0	0	0	0	0	0	0	0	0	0	0	0	0	0	0	0	0	0	0	0	0	0	0	0	0	0	0	0	0	0	0	0	0	0	0	0	0	0	0	0	0	0
ORF7a:E95D	1	0	0	0	0	0	0	0	0	0	0	0	0	0	0	0	0	0	0	0	0	0	0	0	0	0	0	0	0	0	0	0	0	0	0	0	0	0	0	0	0	0	0	0	0	0	0	0	0
ORF1a:T3182I	2	0	0	0	0	0	0	0	0	0	0	0	0	0	0	0	0	0	0	0	0	0	0	0	0	0	0	0	0	0	0	0	0	0	0	0	0	0	0	0	0	0	0	0	0	0	0	0	0
S:H69V	2	0	0	0	0	0	0	0	0	0	0	0	0	0	0	0	0	0	0	0	0	0	0	0	0	0	0	0	0	0	0	0	0	0	0	0	0	0	0	0	0	0	0	0	0	0	0	0	0
ORF1a:A1997V	1	0	0	0	0	0	0	0	0	0	0	0	0	0	0	0	0	0	0	0	0	0	0	0	0	0	0	0	0	0	0	0	0	0	0	0	0	0	0	0	0	0	0	0	0	0	0	0	0
ORF1b:N1039H	2	0	0	0	0	0	0	0	0	0	0	0	0	0	0	0	0	0	0	0	0	0	0	0	0	0	0	0	0	0	0	0	0	0	0	0	0	0	0	0	0	0	0	0	0	0	0	0	0
ORF1a:R24C	1	0	0	0	0	0	0	0	0	0	0	0	0	0	0	0	0	0	0	0	0	0	0	0	0	0	0	0	0	0	0	0	0	0	0	0	0	0	0	0	0	0	0	0	0	0	0	0	0
ORF3a:K136N	1	0	0	0	0	0	0	0	0	0	0	0	0	0	0	0	0	0	0	0	0	0	0	0	0	0	0	0	0	0	0	0	0	0	0	0	0	0	0	0	0	0	0	0	0	0	0	0	0
ORF1a:L2146F	1	0	0	0	0	0	0	0	0	0	0	0	0	0	0	0	0	0	0	0	0	0	0	0	0	0	0	0	0	0	0	0	0	0	0	0	0	0	0	0	0	0	0	0	0	0	0	0	0
ORF1a:L1507F	1	0	0	0	0	0	0	0	0	0	0	0	0	0	0	0	0	0	0	0	0	0	0	0	0	0	0	0	0	0	0	0	0	0	0	0	0	0	0	0	0	0	0	0	0	0	0	0	0
S:L938F	1	0	0	0	0	0	0	0	0	0	0	0	0	0	0	0	0	0	0	0	0	0	0	0	0	0	0	0	0	0	0	0	0	0	0	0	0	0	0	0	0	0	0	0	0	0	0	0	0
ORF1a:N447T	1	0	0	0	0	0	0	0	0	0	0	0	0	0	0	0	0	0	0	0	0	0	0	0	0	0	0	0	0	0	0	0	0	0	0	0	0	0	0	0	0	0	0	0	0	0	0	0	0
ORF1a:L730F	1	0	0	0	0	0	0	0	0	0	0	0	0	0	0	0	0	0	0	0	0	0	0	0	0	0	0	0	0	0	0	0	0	0	0	0	0	0	0	0	0	0	0	0	0	0	0	0	0
S:D215G	1	0	0	0	0	0	0	0	0	0	0	0	0	0	0	0	0	0	0	0	0	0	0	0	0	0	0	0	0	0	0	0	0	0	0	0	0	0	0	0	0	0	0	0	0	0	0	0	0
M:V66L	1	0	0	0	0	0	0	0	0	0	0	0	0	0	0	0	0	0	0	0	0	0	0	0	0	0	0	0	0	0	0	0	0	0	0	0	0	0	0	0	0	0	0	0	0	0	0	0	0
N:Q272L	12	0	0	0	0	0	0	0	0	0	0	0	0	0	0	0	0	0	0	0	0	0	0	0	0	0	0	0	0	0	0	0	0	0	0	0	0	0	0	0	0	0	0	0	0	0	0	0	0
S:S255F	10	0	0	0	0	0	0	0	0	0	0	0	0	0	0	0	0	0	0	0	0	0	0	0	0	0	0	0	0	0	0	0	0	0	0	0	0	0	0	0	0	0	0	0	0	0	0	0	0
ORF3a:G44R	1	0	0	0	0	0	0	0	0	0	0	0	0	0	0	0	0	0	0	0	0	0	0	0	0	0	0	0	0	0	0	0	0	0	0	0	0	0	0	0	0	0	0	0	0	0	0	0	0
ORF1b:P12S	7	0	0	0	0	0	0	0	0	0	0	0	0	0	0	0	0	0	0	0	0	0	0	0	0	0	0	0	0	0	0	0	0	0	0	0	0	0	0	0	0	0	0	0	0	0	0	0	0
ORF3a:Q245H	1	0	0	0	0	0	0	0	0	0	0	0	0	0	0	0	0	0	0	0	0	0	0	0	0	0	0	0	0	0	0	0	0	0	0	0	0	0	0	0	0	0	0	0	0	0	0	0	0
ORF3a:D27Y	1	0	0	0	0	0	0	0	0	0	0	0	0	0	0	0	0	0	0	0	0	0	0	0	0	0	0	0	0	0	0	0	0	0	0	0	0	0	0	0	0	0	0	0	0	0	0	0	0
ORF1a:P1158S	1	0	0	0	0	0	0	0	0	0	0	0	0	0	0	0	0	0	0	0	0	0	0	0	0	0	0	0	0	0	0	0	0	0	0	0	0	0	0	0	0	0	0	0	0	0	0	0	0
ORF3a:I246F	1	0	0	0	0	0	0	0	0	0	0	0	0	0	0	0	0	0	0	0	0	0	0	0	0	0	0	0	0	0	0	0	0	0	0	0	0	0	0	0	0	0	0	0	0	0	0	0	0
ORF1b:G1667R	1	0	0	0	0	0	0	0	0	0	0	0	0	0	0	0	0	0	0	0	0	0	0	0	0	0	0	0	0	0	0	0	0	0	0	0	0	0	0	0	0	0	0	0	0	0	0	0	0
N:H300Y	1	0	0	0	0	0	0	0	0	0	0	0	0	0	0	0	0	0	0	0	0	0	0	0	0	0	0	0	0	0	0	0	0	0	0	0	0	0	0	0	0	0	0	0	0	0	0	0	0
S:T573I	1	0	0	0	0	0	0	0	0	0	0	0	0	0	0	0	0	0	0	0	0	0	0	0	0	0	0	0	0	0	0	0	0	0	0	0	0	0	0	0	0	0	0	0	0	0	0	0	0
M:K15R	1	0	0	0	0	0	0	0	0	0	0	0	0	0	0	0	0	0	0	0	0	0	0	0	0	0	0	0	0	0	0	0	0	0	0	0	0	0	0	0	0	0	0	0	0	0	0	0	0
ORF1a:A2690V	1	0	0	0	0	0	0	0	0	0	0	0	0	0	0	0	0	0	0	0	0	0	0	0	0	0	0	0	0	0	0	0	0	0	0	0	0	0	0	0	0	0	0	0	0	0	0	0	0
ORF1a:K4107R	1	0	0	0	0	0	0	0	0	0	0	0	0	0	0	0	0	0	0	0	0	0	0	0	0	0	0	0	0	0	0	0	0	0	0	0	0	0	0	0	0	0	0	0	0	0	0	0	0
S:S1147L	1	0	0	0	0	0	0	0	0	0	0	0	0	0	0	0	0	0	0	0	0	0	0	0	0	0	0	0	0	0	0	0	0	0	0	0	0	0	0	0	0	0	0	0	0	0	0	0	0
N:T49I	1	0	0	0	0	0	0	0	0	0	0	0	0	0	0	0	0	0	0	0	0	0	0	0	0	0	0	0	0	0	0	0	0	0	0	0	0	0	0	0	0	0	0	0	0	0	0	0	0
ORF1b:E1184D	1	0	0	0	0	0	0	0	0	0	0	0	0	0	0	0	0	0	0	0	0	0	0	0	0	0	0	0	0	0	0	0	0	0	0	0	0	0	0	0	0	0	0	0	0	0	0	0	0
S:M1050I	2	0	0	0	0	0	0	0	0	0	0	0	0	0	0	0	0	0	0	0	0	0	0	0	0	0	0	0	0	0	0	0	0	0	0	0	0	0	0	0	0	0	0	0	0	0	0	0	0
ORF8:W45C	1	0	0	0	0	0	0	0	0	0	0	0	0	0	0	0	0	0	0	0	0	0	0	0	0	0	0	0	0	0	0	0	0	0	0	0	0	0	0	0	0	0	0	0	0	0	0	0	0
ORF1a:H1160Y	1	0	0	0	0	0	0	0	0	0	0	0	0	0	0	0	0	0	0	0	0	0	0	0	0	0	0	0	0	0	0	0	0	0	0	0	0	0	0	0	0	0	0	0	0	0	0	0	0
ORF1b:N1039S	1	0	0	0	0	0	0	0	0	0	0	0	0	0	0	0	0	0	0	0	0	0	0	0	0	0	0	0	0	0	0	0	0	0	0	0	0	0	0	0	0	0	0	0	0	0	0	0	0
ORF8:I76V	1	0	0	0	0	0	0	0	0	0	0	0	0	0	0	0	0	0	0	0	0	0	0	0	0	0	0	0	0	0	0	0	0	0	0	0	0	0	0	0	0	0	0	0	0	0	0	0	0
ORF1a:G345S	1	0	0	0	0	0	0	0	0	0	0	0	0	0	0	0	0	0	0	0	0	0	0	0	0	0	0	0	0	0	0	0	0	0	0	0	0	0	0	0	0	0	0	0	0	0	0	0	0
ORF1b:Q813H	1	0	0	0	0	0	0	0	0	0	0	0	0	0	0	0	0	0	0	0	0	0	0	0	0	0	0	0	0	0	0	0	0	0	0	0	0	0	0	0	0	0	0	0	0	0	0	0	0
S:S968F	1	0	0	0	0	0	0	0	0	0	0	0	0	0	0	0	0	0	0	0	0	0	0	0	0	0	0	0	0	0	0	0	0	0	0	0	0	0	0	0	0	0	0	0	0	0	0	0	0
ORF1a:A555T	3	0	0	0	0	0	0	0	0	0	0	0	0	0	0	0	0	0	0	0	0	0	0	0	0	0	0	0	0	0	0	0	0	0	0	0	0	0	0	0	0	0	0	0	0	0	0	0	0
ORF1b:K179R	1	0	0	0	0	0	0	0	0	0	0	0	0	0	0	0	0	0	0	0	0	0	0	0	0	0	0	0	0	0	0	0	0	0	0	0	0	0	0	0	0	0	0	0	0	0	0	0	0
ORF1a:P1921L	1	0	0	0	0	0	0	0	0	0	0	0	0	0	0	0	0	0	0	0	0	0	0	0	0	0	0	0	0	0	0	0	0	0	0	0	0	0	0	0	0	0	0	0	0	0	0	0	0
ORF1b:E1184A	2	0	0	0	0	0	0	0	0	0	0	0	0	0	0	0	0	0	0	0	0	0	0	0	0	0	0	0	0	0	0	0	0	0	0	0	0	0	0	0	0	0	0	0	0	0	0	0	0
ORF1a:P2685S	1	0	0	0	0	0	0	0	0	0	0	0	0	0	0	0	0	0	0	0	0	0	0	0	0	0	0	0	0	0	0	0	0	0	0	0	0	0	0	0	0	0	0	0	0	0	0	0	0
ORF1a:A2909V	1	0	0	0	0	0	0	0	0	0	0	0	0	0	0	0	0	0	0	0	0	0	0	0	0	0	0	0	0	0	0	0	0	0	0	0	0	0	0	0	0	0	0	0	0	0	0	0	0
ORF1a:I547V	2	0	0	0	0	0	0	0	0	0	0	0	0	0	0	0	0	0	0	0	0	0	0	0	0	0	0	0	0	0	0	0	0	0	0	0	0	0	0	0	0	0	0	0	0	0	0	0	0
S:N354K	1	0	0	0	0	0	0	0	0	0	0	0	0	0	0	0	0	0	0	0	0	0	0	0	0	0	0	0	0	0	0	0	0	0	0	0	0	0	0	0	0	0	0	0	0	0	0	0	0
ORF3a:W131C	1	0	0	0	0	0	0	0	0	0	0	0	0	0	0	0	0	0	0	0	0	0	0	0	0	0	0	0	0	0	0	0	0	0	0	0	0	0	0	0	0	0	0	0	0	0	0	0	0
ORF1b:A788T	1	0	0	0	0	0	0	0	0	0	0	0	0	0	0	0	0	0	0	0	0	0	0	0	0	0	0	0	0	0	0	0	0	0	0	0	0	0	0	0	0	0	0	0	0	0	0	0	0
ORF1a:S1587L	2	0	0	0	0	0	0	0	0	0	0	0	0	0	0	0	0	0	0	0	0	0	0	0	0	0	0	0	0	0	0	0	0	0	0	0	0	0	0	0	0	0	0	0	0	0	0	0	0
ORF1b:T132I	1	0	0	0	0	0	0	0	0	0	0	0	0	0	0	0	0	0	0	0	0	0	0	0	0	0	0	0	0	0	0	0	0	0	0	0	0	0	0	0	0	0	0	0	0	0	0	0	0
ORF1a:K2798R	2	0	0	0	0	0	0	0	0	0	0	0	0	0	0	0	0	0	0	0	0	0	0	0	0	0	0	0	0	0	0	0	0	0	0	0	0	0	0	0	0	0	0	0	0	0	0	0	0
ORF1a:K2143M	1	0	0	0	0	0	0	0	0	0	0	0	0	0	0	0	0	0	0	0	0	0	0	0	0	0	0	0	0	0	0	0	0	0	0	0	0	0	0	0	0	0	0	0	0	0	0	0	0
S:N211S	1	0	0	0	0	0	0	0	0	0	0	0	0	0	0	0	0	0	0	0	0	0	0	0	0	0	0	0	0	0	0	0	0	0	0	0	0	0	0	0	0	0	0	0	0	0	0	0	0
S:Y473H	1	0	0	0	0	0	0	0	0	0	0	0	0	0	0	0	0	0	0	0	0	0	0	0	0	0	0	0	0	0	0	0	0	0	0	0	0	0	0	0	0	0	0	0	0	0	0	0	0
S:S373T	1	0	0	0	0	0	0	0	0	0	0	0	0	0	0	0	0	0	0	0	0	0	0	0	0	0	0	0	0	0	0	0	0	0	0	0	0	0	0	0	0	0	0	0	0	0	0	0	0
S:Q493*	1	0	0	0	0	0	0	0	0	0	0	0	0	0	0	0	0	0	0	0	0	0	0	0	0	0	0	0	0	0	0	0	0	0	0	0	0	0	0	0	0	0	0	0	0	0	0	0	0
ORF8:I58F	1	0	0	0	0	0	0	0	0	0	0	0	0	0	0	0	0	0	0	0	0	0	0	0	0	0	0	0	0	0	0	0	0	0	0	0	0	0	0	0	0	0	0	0	0	0	0	0	0
ORF1a:T4249I	1	0	0	0	0	0	0	0	0	0	0	0	0	0	0	0	0	0	0	0	0	0	0	0	0	0	0	0	0	0	0	0	0	0	0	0	0	0	0	0	0	0	0	0	0	0	0	0	0
ORF3a:D238G	1	0	0	0	0	0	0	0	0	0	0	0	0	0	0	0	0	0	0	0	0	0	0	0	0	0	0	0	0	0	0	0	0	0	0	0	0	0	0	0	0	0	0	0	0	0	0	0	0
ORF1a:A3969V	1	0	0	0	0	0	0	0	0	0	0	0	0	0	0	0	0	0	0	0	0	0	0	0	0	0	0	0	0	0	0	0	0	0	0	0	0	0	0	0	0	0	0	0	0	0	0	0	0
ORF1a:A138V	1	0	0	0	0	0	0	0	0	0	0	0	0	0	0	0	0	0	0	0	0	0	0	0	0	0	0	0	0	0	0	0	0	0	0	0	0	0	0	0	0	0	0	0	0	0	0	0	0
N:G215C	1	0	0	0	0	0	0	0	0	0	0	0	0	0	0	0	0	0	0	0	0	0	0	0	0	0	0	0	0	0	0	0	0	0	0	0	0	0	0	0	0	0	0	0	0	0	0	0	0
ORF1a:L1145I	1	0	0	0	0	0	0	0	0	0	0	0	0	0	0	0	0	0	0	0	0	0	0	0	0	0	0	0	0	0	0	0	0	0	0	0	0	0	0	0	0	0	0	0	0	0	0	0	0
ORF1a:V2862L	2	0	0	0	0	0	0	0	0	0	0	0	0	0	0	0	0	0	0	0	0	0	0	0	0	0	0	0	0	0	0	0	0	0	0	0	0	0	0	0	0	0	0	0	0	0	0	0	0
M:H148Y	1	0	0	0	0	0	0	0	0	0	0	0	0	0	0	0	0	0	0	0	0	0	0	0	0	0	0	0	0	0	0	0	0	0	0	0	0	0	0	0	0	0	0	0	0	0	0	0	0
ORF1a:T4083M	1	0	0	0	0	0	0	0	0	0	0	0	0	0	0	0	0	0	0	0	0	0	0	0	0	0	0	0	0	0	0	0	0	0	0	0	0	0	0	0	0	0	0	0	0	0	0	0	0
ORF1b:M1596I	1	0	0	0	0	0	0	0	0	0	0	0	0	0	0	0	0	0	0	0	0	0	0	0	0	0	0	0	0	0	0	0	0	0	0	0	0	0	0	0	0	0	0	0	0	0	0	0	0
ORF1b:L2301I	2	0	0	0	0	0	0	0	0	0	0	0	0	0	0	0	0	0	0	0	0	0	0	0	0	0	0	0	0	0	0	0	0	0	0	0	0	0	0	0	0	0	0	0	0	0	0	0	0
S:F374I	1	0	0	0	0	0	0	0	0	0	0	0	0	0	0	0	0	0	0	0	0	0	0	0	0	0	0	0	0	0	0	0	0	0	0	0	0	0	0	0	0	0	0	0	0	0	0	0	0
ORF1a:T2124I	1	0	0	0	0	0	0	0	0	0	0	0	0	0	0	0	0	0	0	0	0	0	0	0	0	0	0	0	0	0	0	0	0	0	0	0	0	0	0	0	0	0	0	0	0	0	0	0	0
S:P809S	1	0	0	0	0	0	0	0	0	0	0	0	0	0	0	0	0	0	0	0	0	0	0	0	0	0	0	0	0	0	0	0	0	0	0	0	0	0	0	0	0	0	0	0	0	0	0	0	0
ORF1a:T4079I	1	0	0	0	0	0	0	0	0	0	0	0	0	0	0	0	0	0	0	0	0	0	0	0	0	0	0	0	0	0	0	0	0	0	0	0	0	0	0	0	0	0	0	0	0	0	0	0	0
ORF1b:M592I	1	0	0	0	0	0	0	0	0	0	0	0	0	0	0	0	0	0	0	0	0	0	0	0	0	0	0	0	0	0	0	0	0	0	0	0	0	0	0	0	0	0	0	0	0	0	0	0	0
S:S221L	1	0	0	0	0	0	0	0	0	0	0	0	0	0	0	0	0	0	0	0	0	0	0	0	0	0	0	0	0	0	0	0	0	0	0	0	0	0	0	0	0	0	0	0	0	0	0	0	0
ORF1a:L2518F	1	0	0	0	0	0	0	0	0	0	0	0	0	0	0	0	0	0	0	0	0	0	0	0	0	0	0	0	0	0	0	0	0	0	0	0	0	0	0	0	0	0	0	0	0	0	0	0	0
ORF7a:F63H	1	0	0	0	0	0	0	0	0	0	0	0	0	0	0	0	0	0	0	0	0	0	0	0	0	0	0	0	0	0	0	0	0	0	0	0	0	0	0	0	0	0	0	0	0	0	0	0	0
ORF1a:K1051N	1	0	0	0	0	0	0	0	0	0	0	0	0	0	0	0	0	0	0	0	0	0	0	0	0	0	0	0	0	0	0	0	0	0	0	0	0	0	0	0	0	0	0	0	0	0	0	0	0
ORF1a:S1351N	1	0	0	0	0	0	0	0	0	0	0	0	0	0	0	0	0	0	0	0	0	0	0	0	0	0	0	0	0	0	0	0	0	0	0	0	0	0	0	0	0	0	0	0	0	0	0	0	0
N:P365S	2	0	0	0	0	0	0	0	0	0	0	0	0	0	0	0	0	0	0	0	0	0	0	0	0	0	0	0	0	0	0	0	0	0	0	0	0	0	0	0	0	0	0	0	0	0	0	0	0
ORF1b:K2367N	1	0	0	0	0	0	0	0	0	0	0	0	0	0	0	0	0	0	0	0	0	0	0	0	0	0	0	0	0	0	0	0	0	0	0	0	0	0	0	0	0	0	0	0	0	0	0	0	0
ORF1b:T243A	1	0	0	0	0	0	0	0	0	0	0	0	0	0	0	0	0	0	0	0	0	0	0	0	0	0	0	0	0	0	0	0	0	0	0	0	0	0	0	0	0	0	0	0	0	0	0	0	0
ORF1a:G1070C	1	0	0	0	0	0	0	0	0	0	0	0	0	0	0	0	0	0	0	0	0	0	0	0	0	0	0	0	0	0	0	0	0	0	0	0	0	0	0	0	0	0	0	0	0	0	0	0	0
ORF1b:M2260T	1	0	0	0	0	0	0	0	0	0	0	0	0	0	0	0	0	0	0	0	0	0	0	0	0	0	0	0	0	0	0	0	0	0	0	0	0	0	0	0	0	0	0	0	0	0	0	0	0
M:A85V	1	0	0	0	0	0	0	0	0	0	0	0	0	0	0	0	0	0	0	0	0	0	0	0	0	0	0	0	0	0	0	0	0	0	0	0	0	0	0	0	0	0	0	0	0	0	0	0	0
ORF1a:E726K	1	0	0	0	0	0	0	0	0	0	0	0	0	0	0	0	0	0	0	0	0	0	0	0	0	0	0	0	0	0	0	0	0	0	0	0	0	0	0	0	0	0	0	0	0	0	0	0	0
ORF1a:P2685T	1	0	0	0	0	0	0	0	0	0	0	0	0	0	0	0	0	0	0	0	0	0	0	0	0	0	0	0	0	0	0	0	0	0	0	0	0	0	0	0	0	0	0	0	0	0	0	0	0
S:T632I	2	0	0	0	0	0	0	0	0	0	0	0	0	0	0	0	0	0	0	0	0	0	0	0	0	0	0	0	0	0	0	0	0	0	0	0	0	0	0	0	0	0	0	0	0	0	0	0	0
S:R158*	1	0	0	0	0	0	0	0	0	0	0	0	0	0	0	0	0	0	0	0	0	0	0	0	0	0	0	0	0	0	0	0	0	0	0	0	0	0	0	0	0	0	0	0	0	0	0	0	0
ORF1a:T350I	1	0	0	0	0	0	0	0	0	0	0	0	0	0	0	0	0	0	0	0	0	0	0	0	0	0	0	0	0	0	0	0	0	0	0	0	0	0	0	0	0	0	0	0	0	0	0	0	0
ORF1a:S1221L	2	0	0	0	0	0	0	0	0	0	0	0	0	0	0	0	0	0	0	0	0	0	0	0	0	0	0	0	0	0	0	0	0	0	0	0	0	0	0	0	0	0	0	0	0	0	0	0	0
ORF1a:S302F	1	0	0	0	0	0	0	0	0	0	0	0	0	0	0	0	0	0	0	0	0	0	0	0	0	0	0	0	0	0	0	0	0	0	0	0	0	0	0	0	0	0	0	0	0	0	0	0	0
N:S327L	6	0	0	0	0	0	0	0	0	0	0	0	0	0	0	0	0	0	0	0	0	0	0	0	0	0	0	0	0	0	0	0	0	0	0	0	0	0	0	0	0	0	0	0	0	0	0	0	0
ORF3a:T271I	6	0	0	0	0	0	0	0	0	0	0	0	0	0	0	0	0	0	0	0	0	0	0	0	0	0	0	0	0	0	0	0	0	0	0	0	0	0	0	0	0	0	0	0	0	0	0	0	0
N:N47S	1	0	0	0	0	0	0	0	0	0	0	0	0	0	0	0	0	0	0	0	0	0	0	0	0	0	0	0	0	0	0	0	0	0	0	0	0	0	0	0	0	0	0	0	0	0	0	0	0
ORF9b:I44V	1	0	0	0	0	0	0	0	0	0	0	0	0	0	0	0	0	0	0	0	0	0	0	0	0	0	0	0	0	0	0	0	0	0	0	0	0	0	0	0	0	0	0	0	0	0	0	0	0
S:K417T	2	0	0	0	0	0	0	0	0	0	0	0	0	0	0	0	0	0	0	0	0	0	0	0	0	0	0	0	0	0	0	0	0	0	0	0	0	0	0	0	0	0	0	0	0	0	0	0	0
ORF1a:V3367I	1	0	0	0	0	0	0	0	0	0	0	0	0	0	0	0	0	0	0	0	0	0	0	0	0	0	0	0	0	0	0	0	0	0	0	0	0	0	0	0	0	0	0	0	0	0	0	0	0
S:S689I	1	0	0	0	0	0	0	0	0	0	0	0	0	0	0	0	0	0	0	0	0	0	0	0	0	0	0	0	0	0	0	0	0	0	0	0	0	0	0	0	0	0	0	0	0	0	0	0	0
ORF1a:V605F	1	0	0	0	0	0	0	0	0	0	0	0	0	0	0	0	0	0	0	0	0	0	0	0	0	0	0	0	0	0	0	0	0	0	0	0	0	0	0	0	0	0	0	0	0	0	0	0	0
ORF1a:A2856V	1	0	0	0	0	0	0	0	0	0	0	0	0	0	0	0	0	0	0	0	0	0	0	0	0	0	0	0	0	0	0	0	0	0	0	0	0	0	0	0	0	0	0	0	0	0	0	0	0
ORF1b:P976S	2	0	0	0	0	0	0	0	0	0	0	0	0	0	0	0	0	0	0	0	0	0	0	0	0	0	0	0	0	0	0	0	0	0	0	0	0	0	0	0	0	0	0	0	0	0	0	0	0
ORF1a:S428G	1	0	0	0	0	0	0	0	0	0	0	0	0	0	0	0	0	0	0	0	0	0	0	0	0	0	0	0	0	0	0	0	0	0	0	0	0	0	0	0	0	0	0	0	0	0	0	0	0
ORF1b:E1601D	1	0	0	0	0	0	0	0	0	0	0	0	0	0	0	0	0	0	0	0	0	0	0	0	0	0	0	0	0	0	0	0	0	0	0	0	0	0	0	0	0	0	0	0	0	0	0	0	0
ORF1b:I1998V	1	0	0	0	0	0	0	0	0	0	0	0	0	0	0	0	0	0	0	0	0	0	0	0	0	0	0	0	0	0	0	0	0	0	0	0	0	0	0	0	0	0	0	0	0	0	0	0	0
ORF1a:P309L	2	0	0	0	0	0	0	0	0	0	0	0	0	0	0	0	0	0	0	0	0	0	0	0	0	0	0	0	0	0	0	0	0	0	0	0	0	0	0	0	0	0	0	0	0	0	0	0	0
ORF1a:A3657V	2	0	0	0	0	0	0	0	0	0	0	0	0	0	0	0	0	0	0	0	0	0	0	0	0	0	0	0	0	0	0	0	0	0	0	0	0	0	0	0	0	0	0	0	0	0	0	0	0
N:P13F	1	0	0	0	0	0	0	0	0	0	0	0	0	0	0	0	0	0	0	0	0	0	0	0	0	0	0	0	0	0	0	0	0	0	0	0	0	0	0	0	0	0	0	0	0	0	0	0	0
ORF1a:T3432S	1	0	0	0	0	0	0	0	0	0	0	0	0	0	0	0	0	0	0	0	0	0	0	0	0	0	0	0	0	0	0	0	0	0	0	0	0	0	0	0	0	0	0	0	0	0	0	0	0
ORF1a:T2093I	1	0	0	0	0	0	0	0	0	0	0	0	0	0	0	0	0	0	0	0	0	0	0	0	0	0	0	0	0	0	0	0	0	0	0	0	0	0	0	0	0	0	0	0	0	0	0	0	0
ORF1b:T2488M	1	0	0	0	0	0	0	0	0	0	0	0	0	0	0	0	0	0	0	0	0	0	0	0	0	0	0	0	0	0	0	0	0	0	0	0	0	0	0	0	0	0	0	0	0	0	0	0	0
S:E1258D	1	0	0	0	0	0	0	0	0	0	0	0	0	0	0	0	0	0	0	0	0	0	0	0	0	0	0	0	0	0	0	0	0	0	0	0	0	0	0	0	0	0	0	0	0	0	0	0	0
S:D1259H	1	0	0	0	0	0	0	0	0	0	0	0	0	0	0	0	0	0	0	0	0	0	0	0	0	0	0	0	0	0	0	0	0	0	0	0	0	0	0	0	0	0	0	0	0	0	0	0	0
ORF1a:I1525V	1	0	0	0	0	0	0	0	0	0	0	0	0	0	0	0	0	0	0	0	0	0	0	0	0	0	0	0	0	0	0	0	0	0	0	0	0	0	0	0	0	0	0	0	0	0	0	0	0
ORF1b:P2531S	1	0	0	0	0	0	0	0	0	0	0	0	0	0	0	0	0	0	0	0	0	0	0	0	0	0	0	0	0	0	0	0	0	0	0	0	0	0	0	0	0	0	0	0	0	0	0	0	0
ORF1a:D2299Y	1	0	0	0	0	0	0	0	0	0	0	0	0	0	0	0	0	0	0	0	0	0	0	0	0	0	0	0	0	0	0	0	0	0	0	0	0	0	0	0	0	0	0	0	0	0	0	0	0
ORF3a:I37T	1	0	0	0	0	0	0	0	0	0	0	0	0	0	0	0	0	0	0	0	0	0	0	0	0	0	0	0	0	0	0	0	0	0	0	0	0	0	0	0	0	0	0	0	0	0	0	0	0
ORF1b:R726K	1	0	0	0	0	0	0	0	0	0	0	0	0	0	0	0	0	0	0	0	0	0	0	0	0	0	0	0	0	0	0	0	0	0	0	0	0	0	0	0	0	0	0	0	0	0	0	0	0
[truncated: 734 more columns]

## Sheet: Table S2
aaDeletions	hCoV-19/Mexico/CMX-InDRE_FD122437_S9550/2021|EPI_ISL_7156454|2021-11-29	hCoV-19/Mexico/CMX-INMEGEN-41-69/2021|EPI_ISL_7565723|2021-12-07	hCoV-19/Mexico/CMX-INMEGEN-42-1/2021|EPI_ISL_7802979|2021-12-10	hCoV-19/Mexico/CMX-INMEGEN-42-15/2021|EPI_ISL_7802991|2021-12-14	hCoV-19/Mexico/CMX-INMEGEN-42-16/2021|EPI_ISL_7802992|2021-12-14	hCoV-19/Mexico/CMX-INMEGEN-42-17/2021|EPI_ISL_7802993|2021-12-14	hCoV-19/Mexico/CMX-INMEGEN-43-36/2021|EPI_ISL_7852231|2021-12-03	hCoV-19/Mexico/CMX-INMEGEN-43-57/2021|EPI_ISL_7852250|2021-12-09	hCoV-19/Mexico/CMX-INMEGEN-43-66/2021|EPI_ISL_7852259|2021-12-14	hCoV-19/Mexico/CMX-INMEGEN-43-73/2021|EPI_ISL_7852266|2021-12-13	hCoV-19/Mexico/CMX-INMEGEN-43-74/2021|EPI_ISL_7852267|2021-12-13	hCoV-19/Mexico/CMX-INMEGEN-43-77/2021|EPI_ISL_7852270|2021-12-15	hCoV-19/Mexico/CMX-INMEGEN-43-92/2021|EPI_ISL_7852283|2021-11-16	hCoV-19/Mexico/CMX-INMEGEN-43-93/2021|EPI_ISL_7852284|2021-11-24	hCoV-19/Mexico/CMX-INMEGEN-43-168/2021|EPI_ISL_7852335|2021-12-15	hCoV-19/Mexico/CMX-INMEGEN-43-173/2021|EPI_ISL_7852340|2021-12-13	hCoV-19/Mexico/CMX-INMEGEN-44-1/2021|EPI_ISL_8035002|2021-12-18	hCoV-19/Mexico/CMX-INMEGEN-44-2/2021|EPI_ISL_8035003|2021-12-15	hCoV-19/Mexico/CMX-INMEGEN-44-3/2021|EPI_ISL_8035004|2021-12-17	hCoV-19/Mexico/CMX-INMEGEN-44-4/2021|EPI_ISL_8035005|2021-12-19	hCoV-19/Mexico/CMX-INMEGEN-44-5/2021|EPI_ISL_8035006|2021-12-20	hCoV-19/Mexico/CMX-INMEGEN-44-6/2021|EPI_ISL_8035007|2021-12-16	hCoV-19/Mexico/CMX-INMEGEN-44-8/2021|EPI_ISL_8035009|2021-12-17	hCoV-19/Mexico/CMX-INMEGEN-44-9/2021|EPI_ISL_8035010|2021-12-17	hCoV-19/Mexico/CMX-INMEGEN-44-10/2021|EPI_ISL_8035011|2021-12-17	hCoV-19/Mexico/CMX-INMEGEN-44-11/2021|EPI_ISL_8035012|2021-12-17	hCoV-19/Mexico/CMX-INMEGEN-44-12/2021|EPI_ISL_8035013|2021-12-18	hCoV-19/Mexico/CMX-INMEGEN-44-14/2021|EPI_ISL_8035015|2021-12-19	hCoV-19/Mexico/CMX-INMEGEN-44-15/2021|EPI_ISL_8035016|2021-12-19	hCoV-19/Mexico/CMX-INMEGEN-44-16/2021|EPI_ISL_8035017|2021-12-19	hCoV-19/Mexico/CMX-INER-IBT-1372/2021|EPI_ISL_8130122|2021-12-18	hCoV-19/Mexico/CMX-INMEGEN-45-3/2021|EPI_ISL_8186763|2021-12-20	hCoV-19/Mexico/CMX-INMEGEN-45-6/2021|EPI_ISL_8186766|2021-12-17	hCoV-19/Mexico/CMX-INMEGEN-45-8/2021|EPI_ISL_8186768|2021-12-21	hCoV-19/Mexico/CMX-INMEGEN-45-10/2021|EPI_ISL_8186770|2021-12-20	hCoV-19/Mexico/CMX-INMEGEN-45-13/2021|EPI_ISL_8186773|2021-12-17	hCoV-19/Mexico/CMX-INMEGEN-45-15/2021|EPI_ISL_8186775|2021-12-18	hCoV-19/Mexico/CMX-INMEGEN-45-18/2021|EPI_ISL_8186778|2021-12-22	hCoV-19/Mexico/CMX-INMEGEN-45-19/2021|EPI_ISL_8186779|2021-12-16	hCoV-19/Mexico/CMX-INMEGEN-45-24/2021|EPI_ISL_8186784|2021-12-22	hCoV-19/Mexico/CMX-INMEGEN-45-29/2021|EPI_ISL_8186789|2021-12-16	hCoV-19/Mexico/CMX-INMEGEN-45-30/2021|EPI_ISL_8186790|2021-12-18	hCoV-19/Mexico/CMX-INMEGEN-45-32/2021|EPI_ISL_8186792|2021-12-22	hCoV-19/Mexico/CMX-INMEGEN-45-33/2021|EPI_ISL_8186793|2021-12-22	hCoV-19/Mexico/CMX-INMEGEN-45-34/2021|EPI_ISL_8186794|2021-12-22	hCoV-19/Mexico/CMX-INMEGEN-45-35/2021|EPI_ISL_8186795|2021-12-16	hCoV-19/Mexico/CMX-INMEGEN-45-36/2021|EPI_ISL_8186796|2021-12-17	hCoV-19/Mexico/CMX-INMEGEN-45-37/2021|EPI_ISL_8186797|2021-12-16	hCoV-19/Mexico/CMX-INMEGEN-45-38/2021|EPI_ISL_8186798|2021-12-18
N:E31-	1	1	1	1	1	1	1	1	1	1	1	1	1	1	1	1	1	1	1	1	1	1	1	1	1	1	1	1	1	1	1	1	1	1	1	1	1	1	1	1	1	1	1	1	1	1	1	1	1
N:R32-	1	1	1	1	1	1	1	1	1	1	1	1	1	1	1	1	1	1	1	1	1	1	1	1	1	1	1	1	1	1	1	1	1	1	1	1	1	1	1	1	1	1	1	1	1	1	1	1	1
N:S33-	1	1	1	1	1	1	1	1	1	1	1	1	1	1	1	1	1	1	1	1	1	1	1	1	1	1	1	1	1	1	1	1	1	1	1	1	1	1	1	1	1	1	1	1	1	1	1	1	1
ORF1a:S2083-	1	1	1	1	1	1	1	1	1	1	1	1	1	1	1	1	1	1	1	1	1	1	1	1	1	1	1	1	1	1	1	1	1	1	1	1	1	1	1	1	1	1	1	1	1	1	1	1	1
ORF1a:L3674-	1	1	1	1	1	1	1	1	1	1	1	1	1	1	1	1	1	1	1	1	1	1	1	1	1	1	1	1	1	1	1	1	1	1	1	1	1	1	1	1	1	1	1	1	1	1	1	1	1
ORF1a:S3675-	1	1	1	1	1	1	1	1	1	1	1	1	1	1	1	1	1	1	1	1	1	1	1	1	1	1	1	1	1	1	1	1	1	1	1	1	1	1	1	1	1	1	1	1	1	1	1	1	1
ORF1a:G3676-	1	1	1	1	1	1	1	1	1	1	1	1	1	1	1	1	1	1	1	1	1	1	1	1	1	1	1	1	1	1	1	1	1	1	1	1	1	1	1	1	1	1	1	1	1	1	1	1	1
ORF9b:E27-	1	1	1	1	1	1	1	1	1	1	1	1	1	1	1	1	1	1	1	1	1	1	1	1	1	1	1	1	1	1	1	1	1	1	1	1	1	1	1	1	1	1	1	1	1	1	1	1	1
ORF9b:N28-	1	1	1	1	1	1	1	1	1	1	1	1	1	1	1	1	1	1	1	1	1	1	1	1	1	1	1	1	1	1	1	1	1	1	1	1	1	1	1	1	1	1	1	1	1	1	1	1	1
ORF9b:A29-	1	1	1	1	1	1	1	1	1	1	1	1	1	1	1	1	1	1	1	1	1	1	1	1	1	1	1	1	1	1	1	1	1	1	1	1	1	1	1	1	1	1	1	1	1	1	1	1	1
S:H69-	1	1	1	1	1	1	1	1	1	1	1	1	1	1	1	1	1	1	1	1	1	1	1	1	1	1	1	1	1	1	1	1	1	1	1	1	1	1	1	1	1	1	1	1	1	1	1	1	1
S:V70-	1	1	1	1	1	1	1	1	1	1	1	1	1	1	1	1	1	1	1	1	1	1	1	1	1	1	1	1	1	1	1	1	1	1	1	1	1	1	1	1	1	1	1	1	1	1	1	1	1
S:G142-	1	1	1	1	1	1	1	1	1	1	1	1	1	1	1	1	1	1	1	1	1	1	1	1	1	1	1	1	1	1	1	1	1	1	1	1	1	1	1	1	1	1	1	1	1	1	1	1	1
S:V143-	1	1	1	1	1	1	1	1	1	1	1	1	1	1	1	1	1	1	1	1	1	1	1	1	1	1	1	1	1	1	1	1	1	1	1	1	1	1	1	1	1	1	1	1	1	1	1	1	1
S:Y144-	1	1	1	1	1	1	1	1	1	1	1	1	1	1	1	1	1	1	1	1	1	1	1	1	1	1	1	1	1	1	1	1	1	1	1	1	1	1	1	1	1	1	1	1	1	1	1	1	1
S:N211-	1	1	1	1	1	0	1	1	1	0	1	1	1	1	1	0	0	1	0	1	0	0	1	0	0	0	0	0	1	0	0	1	0	1	1	1	1	1	1	1	1	1	1	1	1	1	1	1	1
S:E156-	0	0	0	0	0	0	0	0	0	1	0	0	0	0	0	0	0	0	0	0	0	0	0	0	0	0	0	0	0	0	0	0	0	0	0	0	0	0	0	0	0	0	0	0	0	0	0	0	0
S:F157-	0	0	0	0	0	0	0	0	0	1	0	0	0	0	0	0	0	0	0	0	0	0	0	0	0	0	0	0	0	0	0	0	0	0	0	0	0	0	0	0	0	0	0	0	0	0	0	0	0
S:A67-	0	0	0	0	0	0	0	0	0	0	0	0	0	0	0	0	0	0	0	0	0	0	0	0	0	0	0	0	0	0	0	0	0	0	0	0	0	0	0	0	0	0	0	0	0	0	0	0	0
S:I68-	0	0	0	0	0	0	0	0	0	0	0	0	0	0	0	0	0	0	0	0	0	0	0	0	0	0	0	0	0	0	0	0	0	0	0	0	0	0	0	0	0	0	0	0	0	0	0	0	0
S:E154-	0	0	0	0	0	0	0	0	0	0	0	0	0	0	0	0	0	0	0	0	0	0	0	0	0	0	0	0	0	0	0	0	0	0	0	0	0	0	0	0	0	0	0	0	0	0	0	0	0
S:S155-	0	0	0	0	0	0	0	0	0	0	0	0	0	0	0	0	0	0	0	0	0	0	0	0	0	0	0	0	0	0	0	0	0	0	0	0	0	0	0	0	0	0	0	0	0	0	0	0	0
N:G30-	0	0	0	0	0	0	0	0	0	0	0	0	0	0	0	0	0	0	0	0	0	0	0	0	0	0	0	0	0	0	0	0	0	0	0	0	0	0	0	0	0	0	0	0	0	0	0	0	0
ORF7a:N52-	0	0	0	0	0	0	0	0	0	0	0	0	0	0	0	0	0	0	0	0	0	0	0	0	0	0	0	0	0	0	0	0	0	0	0	0	0	0	0	0	0	0	0	0	0	0	0	0	0
ORF7a:K53-	0	0	0	0	0	0	0	0	0	0	0	0	0	0	0	0	0	0	0	0	0	0	0	0	0	0	0	0	0	0	0	0	0	0	0	0	0	0	0	0	0	0	0	0	0	0	0	0	0
ORF7a:F54-	0	0	0	0	0	0	0	0	0	0	0	0	0	0	0	0	0	0	0	0	0	0	0	0	0	0	0	0	0	0	0	0	0	0	0	0	0	0	0	0	0	0	0	0	0	0	0	0	0
ORF7a:A55-	0	0	0	0	0	0	0	0	0	0	0	0	0	0	0	0	0	0	0	0	0	0	0	0	0	0	0	0	0	0	0	0	0	0	0	0	0	0	0	0	0	0	0	0	0	0	0	0	0
ORF7a:L56-	0	0	0	0	0	0	0	0	0	0	0	0	0	0	0	0	0	0	0	0	0	0	0	0	0	0	0	0	0	0	0	0	0	0	0	0	0	0	0	0	0	0	0	0	0	0	0	0	0
ORF7a:T57-	0	0	0	0	0	0	0	0	0	0	0	0	0	0	0	0	0	0	0	0	0	0	0	0	0	0	0	0	0	0	0	0	0	0	0	0	0	0	0	0	0	0	0	0	0	0	0	0	0
ORF7a:C58-	0	0	0	0	0	0	0	0	0	0	0	0	0	0	0	0	0	0	0	0	0	0	0	0	0	0	0	0	0	0	0	0	0	0	0	0	0	0	0	0	0	0	0	0	0	0	0	0	0
ORF7a:F59-	0	0	0	0	0	0	0	0	0	0	0	0	0	0	0	0	0	0	0	0	0	0	0	0	0	0	0	0	0	0	0	0	0	0	0	0	0	0	0	0	0	0	0	0	0	0	0	0	0
ORF7a:S60-	0	0	0	0	0	0	0	0	0	0	0	0	0	0	0	0	0	0	0	0	0	0	0	0	0	0	0	0	0	0	0	0	0	0	0	0	0	0	0	0	0	0	0	0	0	0	0	0	0
ORF7a:T61-	0	0	0	0	0	0	0	0	0	0	0	0	0	0	0	0	0	0	0	0	0	0	0	0	0	0	0	0	0	0	0	0	0	0	0	0	0	0	0	0	0	0	0	0	0	0	0	0	0
ORF7a:Q62-	0	0	0	0	0	0	0	0	0	0	0	0	0	0	0	0	0	0	0	0	0	0	0	0	0	0	0	0	0	0	0	0	0	0	0	0	0	0	0	0	0	0	0	0	0	0	0	0	0
ORF7a:F63-	0	0	0	0	0	0	0	0	0	0	0	0	0	0	0	0	0	0	0	0	0	0	0	0	0	0	0	0	0	0	0	0	0	0	0	0	0	0	0	0	0	0	0	0	0	0	0	0	0
ORF7a:A64-	0	0	0	0	0	0	0	0	0	0	0	0	0	0	0	0	0	0	0	0	0	0	0	0	0	0	0	0	0	0	0	0	0	0	0	0	0	0	0	0	0	0	0	0	0	0	0	0	0
ORF7a:F65-	0	0	0	0	0	0	0	0	0	0	0	0	0	0	0	0	0	0	0	0	0	0	0	0	0	0	0	0	0	0	0	0	0	0	0	0	0	0	0	0	0	0	0	0	0	0	0	0	0
ORF7a:A66-	0	0	0	0	0	0	0	0	0	0	0	0	0	0	0	0	0	0	0	0	0	0	0	0	0	0	0	0	0	0	0	0	0	0	0	0	0	0	0	0	0	0	0	0	0	0	0	0	0
ORF7a:C67-	0	0	0	0	0	0	0	0	0	0	0	0	0	0	0	0	0	0	0	0	0	0	0	0	0	0	0	0	0	0	0	0	0	0	0	0	0	0	0	0	0	0	0	0	0	0	0	0	0
ORF7a:P68-	0	0	0	0	0	0	0	0	0	0	0	0	0	0	0	0	0	0	0	0	0	0	0	0	0	0	0	0	0	0	0	0	0	0	0	0	0	0	0	0	0	0	0	0	0	0	0	0	0
ORF7a:D69-	0	0	0	0	0	0	0	0	0	0	0	0	0	0	0	0	0	0	0	0	0	0	0	0	0	0	0	0	0	0	0	0	0	0	0	0	0	0	0	0	0	0	0	0	0	0	0	0	0
ORF7a:G70-	0	0	0	0	0	0	0	0	0	0	0	0	0	0	0	0	0	0	0	0	0	0	0	0	0	0	0	0	0	0	0	0	0	0	0	0	0	0	0	0	0	0	0	0	0	0	0	0	0
ORF7a:V71-	0	0	0	0	0	0	0	0	0	0	0	0	0	0	0	0	0	0	0	0	0	0	0	0	0	0	0	0	0	0	0	0	0	0	0	0	0	0	0	0	0	0	0	0	0	0	0	0	0
ORF7a:K72-	0	0	0	0	0	0	0	0	0	0	0	0	0	0	0	0	0	0	0	0	0	0	0	0	0	0	0	0	0	0	0	0	0	0	0	0	0	0	0	0	0	0	0	0	0	0	0	0	0
ORF7a:H73-	0	0	0	0	0	0	0	0	0	0	0	0	0	0	0	0	0	0	0	0	0	0	0	0	0	0	0	0	0	0	0	0	0	0	0	0	0	0	0	0	0	0	0	0	0	0	0	0	0
ORF7a:V74-	0	0	0	0	0	0	0	0	0	0	0	0	0	0	0	0	0	0	0	0	0	0	0	0	0	0	0	0	0	0	0	0	0	0	0	0	0	0	0	0	0	0	0	0	0	0	0	0	0
ORF7a:Y75-	0	0	0	0	0	0	0	0	0	0	0	0	0	0	0	0	0	0	0	0	0	0	0	0	0	0	0	0	0	0	0	0	0	0	0	0	0	0	0	0	0	0	0	0	0	0	0	0	0
ORF7a:Q76-	0	0	0	0	0	0	0	0	0	0	0	0	0	0	0	0	0	0	0	0	0	0	0	0	0	0	0	0	0	0	0	0	0	0	0	0	0	0	0	0	0	0	0	0	0	0	0	0	0
ORF7a:L77-	0	0	0	0	0	0	0	0	0	0	0	0	0	0	0	0	0	0	0	0	0	0	0	0	0	0	0	0	0	0	0	0	0	0	0	0	0	0	0	0	0	0	0	0	0	0	0	0	0
ORF7a:R78-	0	0	0	0	0	0	0	0	0	0	0	0	0	0	0	0	0	0	0	0	0	0	0	0	0	0	0	0	0	0	0	0	0	0	0	0	0	0	0	0	0	0	0	0	0	0	0	0	0
ORF7a:A79-	0	0	0	0	0	0	0	0	0	0	0	0	0	0	0	0	0	0	0	0	0	0	0	0	0	0	0	0	0	0	0	0	0	0	0	0	0	0	0	0	0	0	0	0	0	0	0	0	0
ORF7a:R80-	0	0	0	0	0	0	0	0	0	0	0	0	0	0	0	0	0	0	0	0	0	0	0	0	0	0	0	0	0	0	0	0	0	0	0	0	0	0	0	0	0	0	0	0	0	0	0	0	0
ORF7a:S81-	0	0	0	0	0	0	0	0	0	0	0	0	0	0	0	0	0	0	0	0	0	0	0	0	0	0	0	0	0	0	0	0	0	0	0	0	0	0	0	0	0	0	0	0	0	0	0	0	0
ORF7a:V82-	0	0	0	0	0	0	0	0	0	0	0	0	0	0	0	0	0	0	0	0	0	0	0	0	0	0	0	0	0	0	0	0	0	0	0	0	0	0	0	0	0	0	0	0	0	0	0	0	0
ORF7a:S83-	0	0	0	0	0	0	0	0	0	0	0	0	0	0	0	0	0	0	0	0	0	0	0	0	0	0	0	0	0	0	0	0	0	0	0	0	0	0	0	0	0	0	0	0	0	0	0	0	0
ORF7a:P84-	0	0	0	0	0	0	0	0	0	0	0	0	0	0	0	0	0	0	0	0	0	0	0	0	0	0	0	0	0	0	0	0	0	0	0	0	0	0	0	0	0	0	0	0	0	0	0	0	0
ORF7a:K85-	0	0	0	0	0	0	0	0	0	0	0	0	0	0	0	0	0	0	0	0	0	0	0	0	0	0	0	0	0	0	0	0	0	0	0	0	0	0	0	0	0	0	0	0	0	0	0	0	0
ORF7a:L86-	0	0	0	0	0	0	0	0	0	0	0	0	0	0	0	0	0	0	0	0	0	0	0	0	0	0	0	0	0	0	0	0	0	0	0	0	0	0	0	0	0	0	0	0	0	0	0	0	0
ORF7a:F87-	0	0	0	0	0	0	0	0	0	0	0	0	0	0	0	0	0	0	0	0	0	0	0	0	0	0	0	0	0	0	0	0	0	0	0	0	0	0	0	0	0	0	0	0	0	0	0	0	0
[truncated: 733 more columns]

## Sheet: Table S3
aaInsertions	hCoV-19/Mexico/CMX-InDRE_FD122437_S9550/2021|EPI_ISL_7156454|2021-11-29	hCoV-19/Mexico/CMX-INMEGEN-41-69/2021|EPI_ISL_7565723|2021-12-07	hCoV-19/Mexico/CMX-INMEGEN-42-1/2021|EPI_ISL_7802979|2021-12-10	hCoV-19/Mexico/CMX-INMEGEN-42-15/2021|EPI_ISL_7802991|2021-12-14	hCoV-19/Mexico/CMX-INMEGEN-42-16/2021|EPI_ISL_7802992|2021-12-14	hCoV-19/Mexico/CMX-INMEGEN-42-17/2021|EPI_ISL_7802993|2021-12-14	hCoV-19/Mexico/CMX-INMEGEN-43-36/2021|EPI_ISL_7852231|2021-12-03	hCoV-19/Mexico/CMX-INMEGEN-43-57/2021|EPI_ISL_7852250|2021-12-09	hCoV-19/Mexico/CMX-INMEGEN-43-66/2021|EPI_ISL_7852259|2021-12-14	hCoV-19/Mexico/CMX-INMEGEN-43-73/2021|EPI_ISL_7852266|2021-12-13	hCoV-19/Mexico/CMX-INMEGEN-43-74/2021|EPI_ISL_7852267|2021-12-13	hCoV-19/Mexico/CMX-INMEGEN-43-77/2021|EPI_ISL_7852270|2021-12-15	hCoV-19/Mexico/CMX-INMEGEN-43-92/2021|EPI_ISL_7852283|2021-11-16	hCoV-19/Mexico/CMX-INMEGEN-43-93/2021|EPI_ISL_7852284|2021-11-24	hCoV-19/Mexico/CMX-INMEGEN-43-168/2021|EPI_ISL_7852335|2021-12-15	hCoV-19/Mexico/CMX-INMEGEN-43-173/2021|EPI_ISL_7852340|2021-12-13	hCoV-19/Mexico/CMX-INMEGEN-44-1/2021|EPI_ISL_8035002|2021-12-18	hCoV-19/Mexico/CMX-INMEGEN-44-2/2021|EPI_ISL_8035003|2021-12-15	hCoV-19/Mexico/CMX-INMEGEN-44-3/2021|EPI_ISL_8035004|2021-12-17	hCoV-19/Mexico/CMX-INMEGEN-44-4/2021|EPI_ISL_8035005|2021-12-19	hCoV-19/Mexico/CMX-INMEGEN-44-5/2021|EPI_ISL_8035006|2021-12-20	hCoV-19/Mexico/CMX-INMEGEN-44-6/2021|EPI_ISL_8035007|2021-12-16	hCoV-19/Mexico/CMX-INMEGEN-44-8/2021|EPI_ISL_8035009|2021-12-17	hCoV-19/Mexico/CMX-INMEGEN-44-9/2021|EPI_ISL_8035010|2021-12-17	hCoV-19/Mexico/CMX-INMEGEN-44-10/2021|EPI_ISL_8035011|2021-12-17	hCoV-19/Mexico/CMX-INMEGEN-44-11/2021|EPI_ISL_8035012|2021-12-17	hCoV-19/Mexico/CMX-INMEGEN-44-12/2021|EPI_ISL_8035013|2021-12-18	hCoV-19/Mexico/CMX-INMEGEN-44-14/2021|EPI_ISL_8035015|2021-12-19	hCoV-19/Mexico/CMX-INMEGEN-44-15/2021|EPI_ISL_8035016|2021-12-19	hCoV-19/Mexico/CMX-INMEGEN-44-16/2021|EPI_ISL_8035017|2021-12-19	hCoV-19/Mexico/CMX-INER-IBT-1372/2021|EPI_ISL_8130122|2021-12-18	hCoV-19/Mexico/CMX-INMEGEN-45-3/2021|EPI_ISL_8186763|2021-12-20	hCoV-19/Mexico/CMX-INMEGEN-45-6/2021|EPI_ISL_8186766|2021-12-17	hCoV-19/Mexico/CMX-INMEGEN-45-8/2021|EPI_ISL_8186768|2021-12-21	hCoV-19/Mexico/CMX-INMEGEN-45-10/2021|EPI_ISL_8186770|2021-12-20	hCoV-19/Mexico/CMX-INMEGEN-45-13/2021|EPI_ISL_8186773|2021-12-17	hCoV-19/Mexico/CMX-INMEGEN-45-15/2021|EPI_ISL_8186775|2021-12-18	hCoV-19/Mexico/CMX-INMEGEN-45-18/2021|EPI_ISL_8186778|2021-12-22	hCoV-19/Mexico/CMX-INMEGEN-45-19/2021|EPI_ISL_8186779|2021-12-16	hCoV-19/Mexico/CMX-INMEGEN-45-24/2021|EPI_ISL_8186784|2021-12-22	hCoV-19/Mexico/CMX-INMEGEN-45-29/2021|EPI_ISL_8186789|2021-12-16	hCoV-19/Mexico/CMX-INMEGEN-45-30/2021|EPI_ISL_8186790|2021-12-18	hCoV-19/Mexico/CMX-INMEGEN-45-32/2021|EPI_ISL_8186792|2021-12-22	hCoV-19/Mexico/CMX-INMEGEN-45-33/2021|EPI_ISL_8186793|2021-12-22	hCoV-19/Mexico/CMX-INMEGEN-45-34/2021|EPI_ISL_8186794|2021-12-22	hCoV-19/Mexico/CMX-INMEGEN-45-35/2021|EPI_ISL_8186795|2021-12-16	hCoV-19/Mexico/CMX-INMEGEN-45-36/2021|EPI_ISL_8186796|2021-12-17	hCoV-19/Mexico/CMX-INMEGEN-45-37/2021|EPI_ISL_8186797|2021-12-16	hCoV-19/Mexico/CMX-INMEGEN-45-38/2021|EPI_ISL_8186798|2021-12-18
S:214:EPE	1	1	1	0	1	0	1	1	1	0	0	1	0	1	1	0	0	0	0	0	0	0	1	0	0	0	0	0	1	0	0	1	0	1	1	1	0	1	1	1	0	1	1	1	1	0	0	0	0
NA	0	0	0	1	0	1	0	0	0	1	1	0	1	0	0	1	1	1	1	1	1	1	0	1	1	1	1	1	0	1	1	0	1	0	0	0	1	0	0	0	1	0	0	0	0	1	1	1	1
ORF3a:103:P	0	0	0	0	0	0	0	0	0	0	0	0	0	0	0	0	0	0	0	0	0	0	0	0	0	0	0	0	0	0	0	0	0	0	0	0	0	0	0	0	0	0	0	0	0	0	0	0	0
S:210:IV	0	0	0	0	0	0	0	0	0	0	0	0	0	0	0	0	0	0	0	0	0	0	0	0	0	0	0	0	0	0	0	0	0	0	0	0	0	0	0	0	0	0	0	0	0	0	0	0	0
S:214:ESE	0	0	0	0	0	0	0	0	0	0	0	0	0	0	0	0	0	0	0	0	0	0	0	0	0	0	0	0	0	0	0	0	0	0	0	0	0	0	0	0	0	0	0	0	0	0	0	0	0
S:179:EG	0	0	0	0	0	0	0	0	0	0	0	0	0	0	0	0	0	0	0	0	0	0	0	0	0	0	0	0	0	0	0	0	0	0	0	0	0	0	0	0	0	0	0	0	0	0	0	0	0
S:213:EP	0	0	0	0	0	0	0	0	0	0	0	0	0	0	0	0	0	0	0	0	0	0	0	0	0	0	0	0	0	0	0	0	0	0	0	0	0	0	0	0	0	0	0	0	0	0	0	0	0
[truncated: 733 more columns]

## Sheet: Table S4
Haplotype	Number of samples	Percentage of fully vaccinated samples	Sequences from haplotype	First date of appearance
XII	1	0	551027	2021-12-04
X	1	1	551095	2021-12-06
I	1	1	557149	2021-12-13
XXX	1	1	557157	2021-12-14
XXVIII	1	1	557610	2021-12-20
XVII	3	0.666667	557736,559270,559259	2021-12-13
XXIV	1	1	557764	2021-12-14
IX	1	1	557771	2021-12-20
VIII	3	0.666667	557774,558531,557739	2021-12-18
XXIX	1	1	557794	2021-12-19
III	2	1	557795,559263	2021-12-19
XVIII	1	1	558281	2021-12-21
XXI	1	1	558514	2021-12-21
XIII	1	1	558930	2021-12-20
VI	2	1	559243,559258	2021-12-18
XXIII	1	1	559254	2021-12-21
VII	1	1	559265	2021-12-21
IV	4	1	559269,557600,553872,557767	2021-12-13
XXV	1	0	559543	2021-12-20
II	1	1	560012	2021-12-20
XXVII	1	1	560014	2021-12-20
XVI	1	1	560024	2021-12-20
V	1	1	560059	2021-12-22
XIX	1	1	560060	2021-12-23
XX	9	0.555556	560065,560090,560490,560750,560824,560918,560936,560945,560979	2021-12-19
XV	1	1	560069	2021-12-19
XIV	1	1	560072	2021-12-21
XXII	1	1	560073	2021-12-23
XI	1	1	560077	2021-12-19
XXVI	1	1	560092	2021-12-23
XXXII	3	0.333333	560093,560920,561003	2021-12-22
XXXI	1	1	560096	2021-12-23
XXXIV	1	1	560097	2021-12-23
XXXIII	1	0	560109	2021-12-23
XXXVI	6	1	560148,560444,560825,560141,560939,561063	2021-12-15
XXXV	1	0	560153	2021-12-22
XXXVII	1	1	560159	2021-12-22
XXXIX	2	1	560164,561079	2021-12-19
XXXVIII	1	1	560432	2021-12-24
XL	1	0	560434	2021-12-20
XLVII	1	1	560454	2021-12-24
LVIII	1	0	560456	2021-12-12
XLI	1	0	560477	2021-12-24
XLII	3	0.666667	560485,561099,561161	2021-12-22
XLVI	2	0.5	560500,560922	2021-12-16
XLVIII	3	0.666667	560506,560687,561007	2021-12-18
XLIV	2	0	560508,560503	2021-12-24
XLV	1	0	560516	2021-12-27
XLIII	1	1	560520	2021-12-26
LI	1	1	560524	2021-12-27
L	3	0.666667	560526,560586,560782	2021-12-25
XLIX	1	0	560527	2021-12-24
LIII	1	1	560530	2021-12-25
LV	1	1	560531	2021-12-27
LII	1	0	560544	2021-12-20
LVII	1	1	560551	2021-12-21
LIV	2	0.5	560552,560553	2021-12-21
LXI	1	1	560554	2021-12-23
LXIII	1	0	560560	2021-12-18
LVI	3	0.666667	560562,560884,560991	2021-12-23
LIX	1	0	560564	2021-12-26
LXII	1	0	560565	2021-12-25
LX	1	0	560585	2021-12-24
LXV	1	1	560654	2021-12-24
LXIV	1	1	560667	2021-12-23
LXVI	1	1	560679	2021-12-27
LXIX	1	1	560702	2021-12-23
LXVII	1	1	560713	2021-12-25
LXVIII	1	1	560745	2021-12-26
LXX	3	0.666667	560826,560898,561258	2021-12-20
LXXI	1	1	560897	2021-12-23
LXXII	1	1	560907	2021-12-23
LXXIII	1	1	560911	2021-12-26
LXXVI	1	1	560929	2021-12-25
LXXIV	1	0	560931	2021-12-25
LXXV	1	1	560949	2021-12-25
LXXVII	1	1	560963	2021-12-21
LXXIX	1	0	560980	2021-12-15
LXXVIII	1	1	560984	2021-12-25
LXXXI	1	0	560992	2021-12-26
LXXX	1	0	560996	2021-12-27
LXXXII	1	1	561006	2021-12-18
LXXXIV	1	1	561054	2021-12-23
LXXXIII	1	1	561062	2021-12-17
LXXXV	1	1	561066	2021-12-23
LXXXVI	1	1	561072	2021-12-25
LXXXVII	1	0	561084	2021-12-27
LXXXVIII	1	1	561089	2021-12-27
LXXXIX	1	1	561090	2021-12-26
XC	1	1	561094	2021-12-22
XCI	1	1	561098	2021-12-23
XCIII	1	1	561101	2021-12-22
XCII	1	0	561104	2021-12-27
XCIV	2	0.5	561155,561159	2021-12-25
XCV	1	1	561179	2021-12-26
XCVII	1	1	561264	2021-12-24
XCVI	1	1	561265	2021-12-28

## Sheet: Table S5
Supplementary Table 3. SNPs per sample. The ID for each sample is shown as well as the genotype for each variable position. The combination of alleles for all variable positions in a sample determine the sample’s haplotype
	241	2470	2832	3037	5386	5515	8393	10029	10135	10449	11537	13195	14408	15240	18163	21595	21846	22195	22197	22198	22204	22578	22599	22673	22674	22679	22686	22813	22882	22898	22992	22995	23013	23040	23048	23055	23063	23075	23202	23403	23525	23599	23604	23854	23948	24130	24424	24469	24503
557149	T	C	G	T	G	G	A	T	C	A	G	C	T	T	G	C	T	T	T	A	T	A	G	C	T	C	T	T	G	A	A	A	C	G	A	G	T	C	A	G	T	G	A	A	T	A	T	A	T
560012	T	C	G	T	G	G	A	T	T	A	G	C	T	T	G	C	T	T	T	A	T	A	A	T	C	T	C	G	T	G	G	C	A	A	G	A	A	T	A	G	T	G	A	A	T	A	T	A	T
557795	T	C	G	T	G	G	A	T	C	A	G	C	T	T	G	C	T	G	G	C	A	A	G	C	T	C	T	T	G	A	A	A	C	G	A	G	T	C	A	G	T	G	A	A	T	A	T	A	T
559269	T	T	G	T	G	G	A	T	T	A	G	C	T	T	G	T	T	G	G	C	A	A	A	C	T	C	T	T	G	A	A	A	C	G	A	G	T	C	A	G	T	G	A	A	T	A	T	A	T
560059	T	C	G	T	G	G	A	T	T	A	G	C	T	T	G	C	T	T	T	A	T	A	A	T	C	T	C	T	G	A	A	A	C	G	A	G	T	C	A	G	T	G	A	A	T	A	T	A	T
559243	T	T	G	T	G	G	A	T	T	A	G	C	T	T	G	T	T	T	T	A	T	A	A	C	T	C	T	G	T	G	G	C	A	A	G	A	A	T	A	G	T	G	A	A	T	A	T	A	T
559265	T	C	G	T	G	G	A	T	T	A	G	C	T	T	G	C	T	G	G	C	A	A	G	C	T	C	T	T	G	A	A	A	C	G	A	G	T	C	A	G	T	G	A	A	T	A	T	A	T
559263	T	C	G	T	G	G	A	T	C	A	G	C	T	T	G	C	T	G	G	C	A	A	G	C	T	C	T	T	G	A	A	A	C	G	A	G	T	C	A	G	T	G	A	A	T	A	T	A	T
557774	T	T	G	T	G	G	A	T	T	A	G	C	T	T	G	T	T	T	T	A	T	A	A	C	T	C	T	T	T	G	G	C	A	A	G	A	A	T	A	G	T	G	A	A	T	A	T	A	T
559258	T	T	G	T	G	G	A	T	T	A	G	C	T	T	G	T	T	T	T	A	T	A	A	C	T	C	T	G	T	G	G	C	A	A	G	A	A	T	A	G	T	G	A	A	T	A	T	A	T
557771	T	C	G	T	G	G	A	T	T	A	G	C	T	T	G	C	T	G	G	C	A	A	G	C	T	C	T	T	G	A	G	C	A	A	G	A	T	C	A	G	T	G	A	A	T	A	T	A	T
551095	T	C	G	T	G	T	A	T	T	A	G	C	T	T	G	C	T	G	G	C	A	A	G	C	T	C	T	T	G	A	A	A	C	G	A	G	T	C	A	G	T	G	A	A	T	A	T	A	T
560077	T	T	G	T	G	G	A	T	T	A	G	C	T	T	G	T	T	T	T	A	T	A	A	T	C	T	C	G	T	G	G	C	A	A	G	A	A	T	A	G	T	G	A	A	T	A	T	A	T
551027	T	T	G	T	G	G	A	T	T	A	G	C	T	T	G	T	T	G	G	C	A	A	A	C	T	C	T	T	T	G	G	C	A	A	G	A	A	T	A	G	T	G	A	A	T	A	T	A	T
558930	T	T	G	T	G	G	A	T	T	A	G	C	T	T	G	T	T	T	T	A	T	A	A	C	T	C	T	T	G	A	G	C	A	G	A	G	T	C	A	G	T	G	A	A	T	A	T	A	T
560072	T	C	G	T	G	T	A	T	T	A	G	C	T	T	G	C	T	T	T	A	T	A	G	T	C	T	C	G	G	A	A	A	C	G	A	A	A	C	A	G	T	G	A	A	T	A	T	A	T
560069	T	C	G	T	G	T	A	T	T	A	G	C	T	T	G	C	T	T	T	A	T	A	G	T	C	T	C	T	G	A	A	A	A	A	G	A	A	T	A	G	T	G	A	A	T	A	T	A	T
560024	T	C	G	T	G	G	A	T	T	A	G	C	T	T	G	C	T	T	T	A	T	A	G	T	C	T	C	T	G	G	A	A	C	A	G	A	A	T	A	G	T	G	A	A	T	A	T	A	T
557736	T	C	G	T	G	G	A	T	T	A	G	C	T	T	G	C	T	T	T	A	T	A	G	C	T	C	T	T	T	G	G	C	A	A	G	A	A	T	A	G	T	G	A	A	T	A	T	A	T
558531	T	T	G	T	G	G	A	T	T	A	G	C	T	T	G	T	T	T	T	A	T	A	A	C	T	C	T	T	T	G	G	C	A	A	G	A	A	T	A	G	T	G	A	A	T	A	T	A	T
558281	T	T	G	T	G	G	A	T	T	A	G	C	T	T	G	T	T	T	T	A	T	A	A	C	T	C	T	T	G	A	A	A	A	G	A	G	T	C	A	G	T	G	A	A	T	A	T	A	T
560060	T	C	G	T	G	G	A	T	T	A	G	C	T	T	G	C	T	G	G	C	A	A	A	T	C	T	T	T	G	A	A	A	C	G	A	G	T	C	A	G	T	G	A	A	T	A	T	A	T
557600	T	T	G	T	G	G	A	T	T	A	G	C	T	T	G	T	T	G	G	C	A	A	A	C	T	C	T	T	G	A	A	A	C	G	A	G	T	C	A	G	T	G	A	A	T	A	T	A	T
557739	T	T	G	T	G	G	A	T	T	A	G	C	T	T	G	T	T	T	T	A	T	A	A	C	T	C	T	T	T	G	G	C	A	A	G	A	A	T	A	G	T	G	A	A	T	A	T	A	T
560065	T	T	G	T	G	G	A	T	T	A	G	C	T	T	G	T	T	T	T	A	T	A	A	T	C	T	C	G	T	G	G	C	A	A	G	A	A	T	A	G	T	G	A	A	T	A	T	A	T
553872	T	T	G	T	G	G	A	T	T	A	G	C	T	T	G	T	T	G	G	C	A	A	A	C	T	C	T	T	G	A	A	A	C	G	A	G	T	C	A	G	T	G	A	A	T	A	T	A	T
558514	T	C	G	T	G	T	A	T	T	A	G	C	T	T	G	C	T	T	T	A	T	A	G	C	T	C	T	T	G	A	A	A	C	G	A	G	T	C	A	G	T	G	A	A	T	A	T	A	T
560073	T	C	G	T	G	G	A	T	C	A	G	C	T	T	G	C	T	T	T	A	T	A	G	T	C	T	C	G	G	A	A	A	C	G	A	G	T	C	A	G	T	G	A	A	T	A	T	A	T
560090	T	T	G	T	G	G	A	T	T	A	G	C	T	T	G	T	T	T	T	A	T	A	A	T	C	T	C	G	T	G	G	C	A	A	G	A	A	T	A	G	T	G	A	A	T	A	T	A	T
559270	T	C	G	T	G	G	A	T	T	A	G	C	T	T	G	C	T	T	T	A	T	A	G	C	T	C	T	T	T	G	G	C	A	A	G	A	A	T	A	G	T	G	A	A	T	A	T	A	T
559254	T	T	G	T	G	G	A	T	T	A	G	C	T	T	G	C	T	G	G	C	A	A	A	C	T	C	T	T	T	G	A	A	A	G	A	G	T	C	A	G	T	G	A	A	T	A	T	A	T
557767	T	T	G	T	G	G	A	T	T	A	G	C	T	T	G	T	T	G	G	C	A	A	A	C	T	C	T	T	G	A	A	A	C	G	A	G	T	C	A	G	T	G	A	A	T	A	T	A	T
559259	T	C	G	T	G	G	A	T	T	A	G	C	T	T	G	C	T	T	T	A	T	A	G	C	T	C	T	T	T	G	G	C	A	A	G	A	A	T	A	G	T	G	A	A	T	A	T	A	T
557764	T	T	G	T	G	G	A	T	T	A	G	C	T	T	G	T	T	T	T	A	T	A	A	C	T	C	T	G	T	A	G	C	A	G	A	G	T	T	A	G	T	G	A	A	T	A	T	A	T
559543	T	C	G	T	G	T	A	T	T	A	G	C	T	T	G	C	T	T	T	A	T	A	G	C	T	C	T	T	T	G	G	C	A	A	G	A	A	T	A	G	T	G	A	A	T	A	T	A	T
560092	T	C	G	T	G	G	A	T	C	A	G	C	T	T	G	C	T	G	G	C	A	A	G	T	C	T	C	T	G	A	A	A	C	G	A	G	T	C	A	G	T	G	A	A	T	A	T	A	T
560014	T	C	G	T	G	G	A	T	C	A	G	C	T	T	G	C	T	T	T	A	T	A	G	T	C	T	C	G	G	A	G	C	A	A	G	A	T	C	A	G	T	G	A	A	T	A	T	A	T
557610	T	C	G	T	G	T	A	T	T	A	G	C	T	T	G	C	T	T	T	A	T	A	G	C	T	C	T	T	T	A	G	C	A	G	G	G	T	C	A	G	T	G	A	A	T	A	T	A	T
557794	T	C	G	T	G	G	A	T	C	A	G	C	T	T	G	C	T	T	T	A	T	A	G	C	T	C	T	T	T	A	A	A	C	G	A	G	T	C	A	G	T	G	A	A	T	A	T	A	T
557157	T	C	G	T	G	G	A	T	C	A	G	C	T	T	G	C	T	T	T	A	T	A	G	C	T	C	T	T	T	G	G	C	A	A	G	A	A	T	A	G	T	G	A	A	T	A	T	A	T
560096	T	C	G	T	G	G	A	T	T	A	G	C	T	T	G	C	T	G	G	C	A	A	G	T	C	T	C	T	G	A	A	A	C	G	A	G	T	C	A	G	T	G	A	A	T	A	T	A	T
560093	T	C	G	T	G	G	A	T	C	A	G	C	T	T	G	C	T	G	G	C	A	A	G	T	C	T	T	T	G	A	A	A	C	G	A	G	T	C	A	G	T	G	A	A	T	A	T	A	T
560109	T	C	G	T	G	T	A	T	T	A	G	C	T	T	G	C	T	G	G	C	A	A	G	T	C	T	T	G	G	A	A	A	C	G	A	G	T	C	A	G	T	G	A	A	T	A	T	A	T
560097	T	C	G	T	G	T	A	T	T	A	G	C	T	T	G	C	T	T	T	A	T	A	G	T	C	T	C	T	T	A	A	A	A	G	G	A	A	C	A	G	T	G	A	A	T	A	T	A	T
560153	T	C	G	T	G	G	A	T	T	A	G	C	T	T	G	C	T	G	G	C	A	A	A	T	C	T	T	T	G	A	A	A	C	G	A	G	A	C	A	G	T	G	A	A	T	A	T	A	T
560148	T	T	G	T	G	G	A	T	T	A	G	C	T	T	G	T	T	G	G	C	A	A	A	T	C	T	T	T	G	A	A	A	C	G	A	G	T	C	A	G	T	G	A	A	T	A	T	A	T
560159	T	C	G	T	G	G	A	T	C	A	G	C	T	T	G	C	T	T	T	A	T	A	G	T	C	T	C	G	T	G	G	C	A	A	G	A	A	T	A	G	T	G	A	A	T	A	T	A	T
560432	T	C	G	T	G	T	A	T	T	A	G	C	T	T	G	C	T	T	T	A	T	A	G	T	C	T	C	G	T	G	G	C	A	A	G	A	A	C	A	G	T	G	A	A	T	A	T	A	T
560164	T	C	G	T	G	G	A	T	C	A	G	C	T	T	G	C	T	G	G	C	A	A	G	T	C	T	T	T	G	A	A	A	C	G	A	G	T	C	A	G	T	G	A	A	T	A	T	A	T
560434	T	C	G	T	G	G	A	T	C	A	G	C	T	T	G	C	T	T	T	A	T	A	G	T	C	T	C	T	T	G	G	C	A	A	G	A	A	T	A	G	T	G	A	A	T	A	T	A	T
560444	T	T	G	T	G	G	A	T	T	A	G	C	T	T	G	T	T	G	G	C	A	A	A	T	C	T	T	T	G	A	A	A	C	G	A	G	T	C	A	G	T	G	A	A	T	A	T	A	T
560825	T	T	G	T	G	G	A	T	T	A	G	C	T	T	G	T	T	G	G	C	A	A	A	T	C	T	T	T	G	A	A	A	C	G	A	G	T	C	A	G	T	G	A	A	T	A	T	A	T
560477	T	T	G	T	G	G	A	T	T	A	G	C	T	T	G	T	T	T	T	A	T	A	A	T	C	T	T	T	G	A	A	A	C	G	A	G	T	C	A	G	T	G	A	A	T	A	T	A	T
560490	T	T	G	T	G	G	A	T	T	A	G	C	T	T	G	T	T	T	T	A	T	A	A	T	C	T	C	G	T	G	G	C	A	A	G	A	A	T	A	G	T	G	A	A	T	A	T	A	T
560485	T	C	G	T	G	G	A	T	T	A	G	C	T	T	G	C	T	T	T	A	T	A	G	T	C	T	C	G	G	A	A	A	C	G	A	G	T	C	A	G	T	G	A	A	T	A	T	A	T
560520	T	T	G	T	G	G	A	T	T	A	G	C	T	T	G	T	T	T	T	A	T	A	A	T	C	T	T	T	G	A	A	A	C	G	A	A	A	C	A	G	T	G	A	A	T	A	T	A	T
560508	T	C	G	T	G	G	A	T	C	A	G	C	T	T	G	C	T	T	T	A	T	A	G	T	C	T	C	T	G	A	A	A	C	G	A	G	T	C	A	G	T	G	A	A	T	A	T	A	T
560503	T	C	G	T	G	G	A	T	C	A	G	C	T	T	G	C	T	T	T	A	T	A	G	T	C	T	C	T	G	A	A	A	C	G	A	G	T	C	A	G	T	G	A	A	T	A	T	A	T
560516	T	C	G	T	G	T	A	T	T	A	G	C	T	T	G	C	T	T	T	A	T	A	G	T	C	T	C	T	G	A	G	C	C	A	G	A	T	C	A	G	T	G	A	A	T	A	T	A	T
560500	T	T	G	T	G	G	A	T	T	A	G	C	T	T	G	T	T	G	G	C	A	A	A	T	C	T	C	T	G	A	A	A	C	G	A	G	T	C	A	G	T	G	A	A	T	A	T	A	T
560454	T	T	G	T	G	G	A	T	T	A	G	C	T	T	G	T	T	G	G	C	A	A	A	T	C	T	C	T	G	A	A	A	A	A	G	A	T	C	A	G	T	G	A	A	T	A	T	A	T
560506	T	C	G	T	G	G	A	T	C	A	G	C	T	T	G	C	T	T	T	A	T	A	G	T	C	T	C	G	T	G	G	C	A	A	G	A	A	T	A	G	T	G	A	A	T	A	T	A	T
560527	T	T	G	T	G	G	A	T	T	A	G	C	T	T	G	T	T	T	T	A	T	A	A	T	C	T	C	T	G	A	A	A	C	G	G	G	T	C	A	G	T	G	A	A	T	A	T	A	T
560526	T	T	G	T	G	G	A	T	T	A	G	C	T	T	G	T	T	T	T	A	T	A	A	T	C	T	C	T	T	G	G	C	A	A	G	A	A	T	A	G	T	G	A	A	T	A	T	A	T
560524	T	C	G	T	G	G	A	T	C	A	G	C	T	T	G	C	T	T	T	A	T	A	G	T	C	T	T	T	G	A	A	A	C	A	G	A	T	C	A	G	T	G	A	A	T	A	T	A	T
560544	T	T	G	T	G	G	A	T	T	A	G	C	T	T	G	C	T	T	T	A	T	A	A	T	C	T	C	G	G	A	A	A	C	G	A	A	T	C	A	G	T	G	A	A	T	A	T	A	T
560530	T	C	G	T	G	G	A	T	T	A	G	C	T	T	G	C	T	T	T	A	T	A	G	T	C	T	C	T	G	A	A	A	A	G	G	A	T	C	A	G	T	G	A	A	T	A	T	A	T
560552	T	T	G	T	G	G	A	T	T	A	G	C	T	T	G	T	T	T	T	A	T	A	A	T	C	T	C	T	G	A	A	A	C	G	A	G	T	C	A	G	T	G	A	A	T	A	T	A	T
560531	T	C	G	T	G	T	A	T	T	A	G	C	T	T	G	C	T	T	T	A	T	A	G	T	C	T	T	T	G	A	A	A	A	A	G	A	A	T	A	G	T	G	A	A	T	A	T	A	T
560562	T	T	G	T	G	G	A	T	T	A	G	C	T	T	G	T	T	T	T	A	T	A	A	T	C	T	T	T	T	G	G	C	A	A	G	A	A	T	A	G	T	G	A	A	T	A	T	A	T
560551	T	C	G	T	G	G	A	T	C	A	G	C	T	T	G	C	T	T	T	A	T	A	G	T	C	T	C	G	G	G	G	C	A	A	G	A	A	T	A	G	T	G	A	A	T	A	T	A	T
560586	T	T	G	T	G	G	A	T	T	A	G	C	T	T	G	T	T	T	T	A	T	A	A	T	C	T	C	T	T	G	G	C	A	A	G	A	A	T	A	G	T	G	A	A	T	A	T	A	T
560553	T	T	G	T	G	G	A	T	T	A	G	C	T	T	G	T	T	T	T	A	T	A	A	T	C	T	C	T	G	A	A	A	C	G	A	G	T	C	A	G	T	G	A	A	T	A	T	A	T
560141	T	T	G	T	G	G	A	T	T	A	G	C	T	T	G	T	T	G	G	C	A	A	A	T	C	T	T	T	G	A	A	A	C	G	A	G	T	C	A	G	T	G	A	A	T	A	T	A	T
560456	T	T	G	T	G	G	A	T	T	A	G	C	T	T	G	T	T	T	T	A	T	A	A	T	C	T	C	G	G	A	A	A	C	G	A	G	T	C	A	G	T	G	A	A	T	A	T	A	T
560564	T	C	G	T	G	G	A	T	T	A	G	C	T	T	G	C	T	T	T	A	T	A	G	T	C	T	C	G	T	G	G	C	A	A	G	A	A	T	A	G	T	G	A	A	T	A	T	A	T
560585	T	T	G	T	G	G	A	T	T	A	G	C	T	T	G	T	T	T	T	A	T	G	G	T	C	T	C	G	T	G	G	C	A	A	G	A	A	T	A	G	T	G	A	A	T	A	T	A	T
560554	T	T	G	T	G	G	A	T	T	A	G	C	T	T	G	T	T	T	T	A	T	A	A	T	C	T	C	T	G	A	A	A	C	G	A	A	T	C	A	G	T	G	A	A	T	A	T	A	T
560565	T	T	G	T	G	G	A	T	T	A	G	C	T	T	G	T	T	T	T	A	T	A	A	T	C	T	T	T	T	G	A	A	A	A	G	A	A	T	A	G	T	G	A	A	T	A	T	A	T
560560	T	C	G	T	G	G	A	T	T	A	G	C	T	T	G	C	T	T	T	A	T	A	G	T	C	T	T	T	T	G	G	C	A	A	G	A	A	T	A	G	T	G	A	A	T	A	T	A	T
560667	T	C	G	T	G	G	A	T	C	A	G	C	T	T	G	C	T	T	T	A	T	A	G	T	C	T	C	G	G	A	G	C	A	A	G	A	A	T	A	G	T	G	A	A	T	A	T	A	T
560654	T	T	G	T	G	G	A	T	T	A	G	C	T	T	G	C	T	T	T	A	T	A	A	T	C	T	T	T	T	G	G	C	A	A	G	A	A	T	A	G	T	G	A	A	T	A	T	A	T
560679	T	T	G	T	G	G	A	T	T	A	G	C	T	T	G	T	T	T	T	A	T	A	A	T	C	T	T	T	T	G	G	C	A	A	G	A	A	C	A	G	T	G	A	A	T	A	T	A	T
560687	T	C	G	T	G	G	A	T	C	A	G	C	T	T	G	C	T	T	T	A	T	A	G	T	C	T	C	G	T	G	G	C	A	A	G	A	A	T	A	G	T	G	A	A	T	A	T	A	T
560713	T	C	G	T	G	G	A	T	T	A	G	C	T	T	G	C	T	G	G	C	A	A	G	T	C	T	T	T	G	A	A	A	C	G	A	A	A	C	A	G	T	G	A	A	T	A	T	A	T
560745	T	C	G	T	G	G	A	T	C	A	G	C	T	T	G	C	T	G	G	C	A	A	G	T	C	T	T	T	G	A	A	A	A	A	G	G	T	C	A	G	T	G	A	A	T	A	T	A	T
560702	T	C	G	T	G	G	A	T	T	A	G	C	T	T	G	C	T	G	G	C	A	A	G	T	C	T	T	T	T	G	G	C	A	A	G	A	A	C	A	G	T	G	A	A	T	A	T	A	T
560750	T	T	G	T	G	G	A	T	T	A	G	C	T	T	G	T	T	T	T	A	T	A	A	T	C	T	C	G	T	G	G	C	A	A	G	A	A	T	A	G	T	G	A	A	T	A	T	A	T
560824	T	T	G	T	G	G	A	T	T	A	G	C	T	T	G	T	T	T	T	A	T	A	A	T	C	T	C	G	T	G	G	C	A	A	G	A	A	T	A	G	T	G	A	A	T	A	T	A	T
560782	T	T	G	T	G	G	A	T	T	A	G	C	T	T	G	T	T	T	T	A	T	A	A	T	C	T	C	T	T	G	G	C	A	A	G	A	A	T	A	G	T	G	A	A	T	A	T	A	T
560826	T	T	G	T	G	G	A	T	T	A	G	C	T	T	G	T	T	T	T	A	T	G	G	T	C	T	C	G	T	G	G	C	A	A	G	A	A	T	A	G	T	G	A	A	T	A	T	A	T
560884	T	T	G	T	G	G	A	T	T	A	G	C	T	T	G	T	T	T	T	A	T	A	A	T	C	T	T	T	T	G	G	C	A	A	G	A	A	T	A	G	T	G	A	A	T	A	T	A	T
560897	T	T	G	T	G	G	A	T	T	A	G	C	T	T	G	T	T	G	G	C	A	A	A	T	C	T	T	T	G	G	G	C	A	A	G	A	A	T	A	G	T	G	A	A	T	A	T	A	T
560907	T	C	G	T	G	G	A	T	T	A	G	C	T	T	G	C	T	T	T	A	T	A	G	T	C	T	T	T	G	A	G	C	A	A	G	A	T	C	A	G	T	G	A	A	T	A	T	A	T
560898	T	T	G	T	G	G	A	T	T	A	G	C	T	T	G	T	T	T	T	A	T	G	G	T	C	T	C	G	T	G	G	C	A	A	G	A	A	T	A	G	T	G	A	A	T	A	T	A	T
560911	T	C	G	T	G	T	A	T	T	A	G	C	T	T	G	C	T	G	G	C	A	A	G	T	C	T	T	T	G	A	A	A	C	G	A	G	T	C	A	G	T	G	A	A	T	A	T	A	T
560918	T	T	G	T	G	G	A	T	T	A	G	C	T	T	G	T	T	T	T	A	T	A	A	T	C	T	C	G	T	G	G	C	A	A	G	A	A	T	A	G	T	G	A	A	T	A	T	A	T
560920	T	C	G	T	G	G	A	T	C	A	G	C	T	T	G	C	T	G	G	C	A	A	G	T	C	T	T	T	G	A	A	A	C	G	A	G	T	C	A	G	T	G	A	A	T	A	T	A	T
560936	T	T	G	T	G	G	A	T	T	A	G	C	T	T	G	T	T	T	T	A	T	A	A	T	C	T	C	G	T	G	G	C	A	A	G	A	A	T	A	G	T	G	A	A	T	A	T	A	T
560931	T	C	G	T	G	G	A	T	T	A	G	C	T	T	G	C	T	T	T	A	T	A	G	T	C	T	T	G	T	G	G	C	A	A	G	A	A	T	A	G	T	G	A	A	T	A	T	A	T
560922	T	T	G	T	G	G	A	T	T	A	G	C	T	T	G	T	T	G	G	C	A	A	A	T	C	T	C	T	G	A	A	A	C	G	A	G	T	C	A	G	T	G	A	A	T	A	T	A	T
560939	T	T	G	T	G	G	A	T	T	A	G	C	T	T	G	T	T	G	G	C	A	A	A	T	C	T	T	T	G	A	A	A	C	G	A	G	T	C	A	G	T	G	A	A	T	A	T	A	T
560945	T	T	G	T	G	G	A	T	T	A	G	C	T	T	G	T	T	T	T	A	T	A	A	T	C	T	C	G	T	G	G	C	A	A	G	A	A	T	A	G	T	G	A	A	T	A	T	A	T
560949	T	C	G	T	G	G	A	T	C	A	G	C	T	T	G	C	T	G	G	C	A	A	G	T	C	T	C	G	G	A	A	A	C	G	A	G	T	C	A	G	T	G	A	A	T	A	T	A	T
560929	T	C	G	T	G	G	A	T	T	A	G	C	T	T	G	C	T	G	G	C	A	A	G	T	C	T	T	G	G	A	A	A	C	A	G	A	T	C	A	G	T	G	A	A	T	A	T	A	T
560963	T	C	G	T	G	T	A	T	T	A	G	C	T	T	G	C	T	G	G	C	A	A	G	T	C	T	T	T	T	A	G	C	A	A	G	A	A	C	A	G	T	G	A	A	T	A	T	A	T
560984	T	C	G	T	G	G	A	T	T	A	G	C	T	T	G	C	T	G	G	C	A	A	G	T	C	T	T	T	G	A	A	A	C	G	A	G	T	C	A	G	T	G	A	A	T	A	T	A	T
560980	T	C	G	T	G	G	A	T	T	A	G	C	T	T	G	C	T	G	G	C	A	A	G	T	C	T	T	T	G	A	A	A	C	G	A	A	T	C	A	G	T	G	A	A	T	A	T	A	T
560979	T	T	G	T	G	G	A	T	T	A	G	C	T	T	G	T	T	T	T	A	T	A	A	T	C	T	C	G	T	G	G	C	A	A	G	A	A	T	A	G	T	G	A	A	T	A	T	A	T
560991	T	T	G	T	G	G	A	T	T	A	G	C	T	T	G	T	T	T	T	A	T	A	A	T	C	T	T	T	T	G	G	C	A	A	G	A	A	T	A	G	T	G	A	A	T	A	T	A	T
560996	T	T	G	T	G	G	A	T	T	A	G	C	T	T	G	C	T	T	T	A	T	A	A	T	C	T	T	T	T	A	G	C	A	A	G	A	A	C	A	G	T	G	A	A	T	A	T	A	T
560992	T	T	G	T	G	G	A	T	T	A	G	C	T	T	G	T	T	G	G	C	A	A	A	T	C	T	T	T	T	G	G	C	A	A	G	A	A	C	A	G	T	G	A	A	T	A	T	A	T
561003	T	C	G	T	G	G	A	T	C	A	G	C	T	T	G	C	T	G	G	C	A	A	G	T	C	T	T	T	G	A	A	A	C	G	A	G	T	C	A	G	T	G	A	A	T	A	T	A	T
561006	T	T	G	T	G	G	A	T	T	A	G	C	T	T	G	T	T	G	G	C	A	A	A	T	C	T	T	T	G	A	G	C	A	A	G	A	A	T	A	G	T	G	A	A	T	A	T	A	T
561007	T	C	G	T	G	G	A	T	C	A	G	C	T	T	G	C	T	T	T	A	T	A	G	T	C	T	C	G	T	G	G	C	A	A	G	A	A	T	A	G	T	G	A	A	T	A	T	A	T
561062	T	T	G	T	G	G	A	T	T	A	G	C	T	T	G	T	T	G	G	C	A	A	A	T	C	T	T	T	T	A	A	A	A	A	G	A	A	T	A	G	T	G	A	A	T	A	T	A	T
561054	T	T	G	T	G	G	A	T	T	A	G	C	T	T	G	C	T	G	G	C	A	A	A	T	C	T	T	T	G	A	A	A	C	G	G	A	T	C	A	G	T	G	A	A	T	A	T	A	T
561063	T	T	G	T	G	G	A	T	T	A	G	C	T	T	G	T	T	G	G	C	A	A	A	T	C	T	T	T	G	A	A	A	C	G	A	G	T	C	A	G	T	G	A	A	T	A	T	A	T
561066	T	T	G	T	G	G	A	T	T	A	G	C	T	T	G	C	T	G	G	C	A	A	A	T	C	T	T	T	G	A	A	A	C	G	A	A	A	C	A	G	T	G	A	A	T	A	T	A	T
561072	T	C	G	T	G	G	A	T	T	A	G	C	T	T	G	C	T	T	T	A	T	A	G	T	C	T	C	G	T	A	A	A	A	A	G	A	T	C	A	G	T	G	A	A	T	A	T	A	T
561084	T	C	G	T	G	G	A	T	C	A	G	C	T	T	G	C	T	T	T	A	T	A	G	T	C	T	T	T	T	G	G	C	A	A	G	A	A	C	A	G	T	G	A	A	T	A	T	A	T
561079	T	C	G	T	G	G	A	T	C	A	G	C	T	T	G	C	T	G	G	C	A	A	G	T	C	T	T	T	G	A	A	A	C	G	A	G	T	C	A	G	T	G	A	A	T	A	T	A	T
561089	T	T	G	T	G	G	A	T	T	A	G	C	T	T	G	T	T	T	T	A	T	G	G	T	C	T	C	G	T	A	A	A	C	G	A	A	T	C	A	G	T	G	A	A	T	A	T	A	T
561090	T	T	G	T	G	G	A	T	T	A	G	C	T	T	G	T	T	T	T	A	T	G	G	T	C	T	C	G	T	A	G	C	A	A	G	A	A	T	A	G	T	G	A	A	T	A	T	A	T
561094	T	T	G	T	G	G	A	T	T	A	G	C	T	T	G	C	T	T	T	A	T	G	G	T	C	T	C	G	T	G	A	A	C	G	A	G	T	C	A	G	T	G	A	A	T	A	T	A	T
561098	T	T	G	T	G	G	A	T	T	A	G	C	T	T	G	C	T	T	T	A	T	G	G	T	C	T	C	G	T	G	G	A	A	A	A	G	T	C	A	G	T	G	A	A	T	A	T	A	T
561104	T	T	G	T	G	G	A	T	T	A	G	C	T	T	G	T	T	T	T	A	T	A	A	T	C	T	C	G	G	A	G	C	A	A	G	A	A	T	A	G	T	G	A	A	T	A	T	A	T
561101	T	C	G	T	G	G	A	T	T	A	G	C	T	T	G	C	T	T	T	A	T	G	G	T	C	T	C	G	T	G	A	A	A	A	G	A	A	T	A	G	T	G	A	A	T	A	T	A	T
561099	T	C	G	T	G	G	A	T	T	A	G	C	T	T	G	C	T	T	T	A	T	A	G	T	C	T	C	G	G	A	A	A	C	G	A	G	T	C	A	G	T	G	A	A	T	A	T	A	T
561155	T	C	G	T	G	G	A	T	C	A	G	C	T	T	G	C	T	T	T	A	T	G	G	T	C	T	C	G	G	A	A	A	C	G	A	G	T	C	A	G	T	G	A	A	T	A	T	A	T
561161	T	C	G	T	G	G	A	T	T	A	G	C	T	T	G	C	T	T	T	A	T	A	G	T	C	T	C	G	G	A	A	A	C	G	A	G	T	C	A	G	T	G	A	A	T	A	T	A	T
561258	T	T	G	T	G	G	A	T	T	A	G	C	T	T	G	T	T	T	T	A	T	G	G	T	C	T	C	G	T	G	G	C	A	A	G	A	A	T	A	G	T	G	A	A	T	A	T	A	T
561179	T	C	G	T	G	G	A	T	C	A	G	C	T	T	G	C	T	T	T	A	T	G	G	T	C	T	C	G	T	A	G	C	A	A	G	A	A	T	A	G	T	G	A	A	T	A	T	A	T
561265	T	C	G	T	G	T	A	T	T	A	G	C	T	T	G	C	T	T	T	A	T	G	G	T	C	T	C	G	T	G	G	C	A	A	G	A	A	C	A	G	T	G	A	A	T	A	T	A	T
561159	T	C	G	T	G	G	A	T	C	A	G	C	T	T	G	C	T	T	T	A	T	G	G	T	C	T	C	G	G	A	A	A	C	G	A	G	T	C	A	G	T	G	A	A	T	A	T	A	T
561264	T	T	G	T	G	G	A	T	T	A	G	C	T	T	G	C	T	T	T	A	T	A	A	T	C	T	C	G	G	A	G	C	A	A	G	A	A	T	A	G	T	G	A	A	T	A	T	A	T
[truncated: 16 more columns]

## Sheet: Table S6
VOC	age	fully_vaccinated	sex	patient_type	fever	cough	odynophagia	dysnea	irritability	dhiarrea	chest_pain	chills	cephalea	myalgia	artralgia	gral_state_attack	rhynorhea	polypnea	vomit	abdominal_pain	conjunctivitis	cyanosis	sudden_symptom_onset	anosmia	dysgeusia	diabetes	COPD	asthma	immunosupression	hypertension	hiv_aids	other	heart_disease	obesity	chronic_kidney_disease	tobacco_use
delta	68	FULLY	M	ambulatory	0	0	0	0	0	0	0	0	0	0	0	0	0	0	0	0	0	0	0	0	0	1	0	0	0	0	0	0	0	1	0	1
delta	68	FULLY	F	ambulatory	0	1	0	0	0	0	0	0	0	0	0	0	0	0	0	0	0	0	0	0	0	0	0	0	0	0	0	0	0	0	0	0
delta	25	FULLY	F	ambulatory	0	1	1	0	0	0	0	0	1	1	1	1	1	0	0	0	0	0	0	0	0	0	0	0	0	0	0	0	0	0	0	0
delta	47	NO	F	ambulatory	0	0	0	0	1	0	0	0	1	1	1	0	0	1	1	0	0	0	0	0	0	0	0	0	0	0	0	0	0	0	0	0
delta	27	NO	M	ambulatory	0	1	1	0	0	0	0	0	0	0	0	0	1	0	0	0	0	0	0	0	0	0	0	0	0	0	0	0	0	0	0	0
delta	28	FULLY	F	ambulatory	0	1	1	0	0	0	0	1	1	0	0	0	0	0	0	0	0	0	0	0	0	0	0	0	0	0	0	0	0	0	0	0
delta	24	FULLY	F	ambulatory	0	0	0	0	0	0	0	0	0	0	0	0	1	0	0	0	0	0	1	0	0	0	0	0	0	0	0	0	0	0	0	1
delta	28	FULLY	M	ambulatory	0	1	0	0	0	0	0	1	0	0	0	1	1	0	0	0	0	0	1	0	0	0	0	0	0	0	0	0	0	0	0	0
delta	23	NO	F	ambulatory	0	1	1	0	0	0	0	0	0	0	0	1	1	0	0	0	0	0	0	0	0	0	0	0	0	0	0	0	0	0	0	0
delta	12	NO	M	ambulatory	0	0	0	0	0	0	0	0	0	0	0	0	0	0	0	0	0	0	0	0	0	0	0	0	0	0	0	0	0	0	0	0
delta	77	FULLY	F	ambulatory	0	1	1	0	0	0	0	0	0	0	0	0	1	0	0	0	0	0	0	0	0	0	0	0	0	1	0	0	0	0	0	0
delta	32	FULLY	M	ambulatory	0	1	0	0	0	0	0	0	0	0	0	0	1	0	0	0	0	0	0	1	1	0	0	0	0	0	0	0	0	0	0	0
delta	57	FULLY	M	ambulatory	0	1	1	0	0	0	0	1	0	0	0	0	1	0	0	0	0	0	0	0	0	0	0	0	0	0	0	0	0	0	0	0
delta	30	FULLY	F	ambulatory	0	1	1	0	0	0	1	1	1	0	0	1	1	0	0	0	0	0	0	0	1	0	0	0	0	0	0	0	0	0	0	0
delta	26	NO	M	ambulatory	0	0	0	0	0	0	0	0	0	0	0	0	0	0	0	0	0	0	0	0	0	0	0	0	0	0	0	0	0	0	0	0
delta	62	FULLY	M	ambulatory	0	1	0	0	0	1	0	0	0	0	0	0	0	0	0	0	0	0	1	0	0	0	0	0	0	1	0	0	0	0	0	1
delta	35	NO	F	ambulatory	0	0	0	0	0	0	0	0	0	0	0	0	0	0	0	0	0	1	1	1	1	0	0	0	0	0	0	0	0	0	0	0
delta	3	NO	F	ambulatory	0	0	0	0	0	0	0	0	0	0	0	0	0	0	0	0	0	0	0	0	0	0	0	0	0	0	0	0	0	0	0	0
delta	100	NO	M	hospitalized	1	0	0	0	1	0	0	0	0	0	0	0	0	0	0	0	0	0	0	0	0	0	0	0	0	0	0	0	0	0	0	0
delta	46	NO	M	ambulatory	1	1	1	0	0	0	0	1	1	1	1	1	1	1	0	0	0	0	1	0	0	1	0	0	0	0	0	0	0	1	0	0
delta	23	FULLY	F	ambulatory	0	0	0	0	0	0	0	0	0	0	0	0	0	0	0	0	0	0	0	0	0	0	0	0	0	0	0	0	0	0	0	0
delta	59	FULLY	M	ambulatory	0	0	0	0	0	0	0	0	0	0	0	0	0	0	0	0	0	0	0	1	1	0	0	0	0	0	0	0	0	0	0	0
delta	10	NO	F	ambulatory	0	1	1	0	0	0	0	0	0	0	0	0	1	0	0	0	0	0	0	0	0	0	0	0	0	0	0	0	0	0	0	0
delta	73	NO	F	ambulatory	0	1	0	1	0	0	0	0	0	0	0	0	0	0	0	1	1	0	0	0	0	0	0	0	0	1	0	0	0	0	1	0
delta	15	NO	M	ambulatory	0	0	0	0	0	0	0	0	0	0	0	0	0	0	0	0	0	0	0	0	0	0	0	0	0	0	0	0	0	0	0	0
delta	76	FULLY	M	ambulatory	0	0	0	0	0	0	0	0	0	0	0	0	0	0	0	0	0	0	0	0	0	0	0	0	0	0	0	0	0	0	0	0
delta	28	FULLY	F	ambulatory	1	1	1	0	0	0	0	0	1	0	0	0	0	0	0	0	0	0	0	1	1	0	0	0	0	0	0	0	0	0	0	1
delta	50	NO	M	ambulatory	0	1	0	0	0	0	0	1	0	1	0	0	1	0	0	0	0	0	0	0	0	0	0	0	0	0	0	0	0	0	0	0
delta	65	NO	F	ambulatory	0	1	0	0	0	0	0	0	0	0	0	0	0	0	0	0	0	0	0	0	0	0	0	0	0	0	0	0	0	0	0	0
omicron	45	FULLY	M	ambulatory	0	1	1	0	0	0	0	0	1	0	0	1	1	0	0	0	0	0	1	1	1	0	0	0	0	0	0	0	0	0	0	0
delta	17	NO	M	ambulatory	1	0	0	0	0	0	0	0	1	1	1	1	1	0	0	0	1	0	0	0	0	0	0	0	0	0	0	0	0	0	0	0
delta	23	FULLY	F	ambulatory	1	1	0	0	0	0	0	1	0	0	0	0	1	0	0	0	0	0	0	0	1	0	0	0	0	0	0	0	0	0	0	0
delta	46	FULLY	F	ambulatory	1	1	0	0	0	0	0	0	0	1	1	1	1	0	0	0	0	0	0	1	1	0	0	0	0	0	0	0	0	0	0	0
delta	67	FULLY	F	ambulatory	0	0	0	0	0	0	0	0	0	0	1	0	0	0	0	0	0	0	0	1	1	0	0	0	0	0	0	0	0	0	0	0
delta	19	FULLY	M	ambulatory	0	0	1	0	0	0	0	0	0	1	0	0	1	0	0	0	0	0	0	1	1	0	0	0	0	0	0	0	0	0	0	0
delta	31	FULLY	M	ambulatory	0	0	1	0	0	0	0	0	0	0	0	0	1	0	0	0	0	0	0	0	0	0	0	0	0	0	0	0	0	0	0	0
delta	45	FULLY	F	ambulatory	1	1	1	0	0	0	0	1	1	1	1	1	1	0	0	0	0	0	0	0	0	0	0	0	0	0	0	0	0	0	0	0
delta	30	NO	M	ambulatory	0	0	0	0	0	0	0	1	1	0	0	0	1	0	0	0	0	0	0	0	0	0	0	0	0	0	0	0	0	0	0	0
delta	24	NO	M	ambulatory	0	0	1	0	0	0	0	0	0	1	0	0	0	0	0	0	0	0	0	0	0	0	0	0	0	0	0	0	0	0	0	0
delta	27	FULLY	M	ambulatory	0	0	0	0	0	0	0	0	0	0	0	0	0	0	0	0	0	0	0	1	1	0	0	0	0	0	0	0	0	0	0	0
delta	57	NO	M	ambulatory	1	1	0	0	0	0	0	0	0	0	1	0	0	0	0	0	0	0	0	0	1	0	0	0	0	0	0	0	0	0	0	0
omicron	53	NO	F	ambulatory	1	1	1	0	0	0	0	0	1	1	1	1	0	0	0	0	0	0	0	0	0	0	0	0	0	0	0	0	0	0	0	0
delta	40	NO	F	ambulatory	0	0	0	0	0	0	0	0	0	0	0	0	0	0	0	0	0	0	0	0	0	0	0	0	0	0	0	0	0	0	0	0
delta	24	FULLY	F	ambulatory	0	0	1	0	0	0	0	0	1	0	0	0	1	0	0	0	0	0	1	0	0	0	0	0	0	0	0	0	0	0	0	0
delta	67	NO	F	hospitalized	1	0	0	1	0	1	0	1	1	1	1	1	0	1	0	0	0	0	1	0	0	0	0	0	0	0	0	0	1	0	0	0
delta	67	NO	M	ambulatory	1	1	1	1	1	1	1	1	1	1	1	1	1	1	1	1	1	1	1	1	1	1	0	0	0	0	0	0	0	0	0	0
delta	27	NO	F	ambulatory	0	0	0	0	0	0	0	0	0	0	0	0	0	0	0	0	0	0	0	0	0	0	0	0	0	0	0	0	0	0	0	0
delta	32	FULLY	F	ambulatory	1	1	1	1	1	1	1	1	1	1	1	1	1	0	0	1	1	0	0	0	1	0	0	0	0	1	0	0	0	0	0	1
delta	31	FULLY	M	ambulatory	0	0	0	0	0	0	0	0	0	0	0	0	0	0	0	0	0	0	0	0	0	0	0	0	0	0	0	0	0	0	0	0
delta	18	FULLY	M	ambulatory	1	1	0	0	0	0	0	0	0	0	0	0	0	0	0	0	0	0	0	0	0	0	0	0	0	0	0	0	0	0	0	0
omicron	73	FULLY	F	ambulatory	0	0	0	0	0	0	0	0	0	0	0	0	0	0	0	0	0	0	0	0	0	0	0	0	0	0	0	0	0	0	0	0
delta	32	FULLY	F	ambulatory	1	0	1	0	0	0	0	1	1	1	1	0	0	0	0	0	0	0	0	0	0	0	0	0	0	0	0	0	0	0	0	0
delta	65	FULLY	M	ambulatory	0	1	1	0	0	1	0	1	1	1	1	1	1	0	0	0	0	0	0	0	0	0	0	0	0	0	0	0	0	0	0	0
delta	38	FULLY	M	ambulatory	0	1	1	0	0	0	0	0	1	1	0	0	1	0	0	0	0	0	0	0	0	0	0	0	0	0	0	0	0	0	0	0
delta	65	FULLY	F	ambulatory	0	0	0	0	0	0	0	0	0	0	0	0	0	0	0	0	0	0	0	0	0	0	0	0	0	0	0	0	0	0	0	0
omicron	32	FULLY	F	ambulatory	0	0	0	0	0	0	0	1	1	1	0	0	1	0	0	0	0	0	0	0	0	0	0	0	0	0	0	0	0	0	0	0
omicron	49	FULLY	F	ambulatory	0	0	0	0	0	0	0	0	0	0	0	0	0	0	0	0	0	0	0	0	0	0	0	0	0	0	0	0	0	0	0	0
omicron	32	FULLY	M	ambulatory	0	0	0	0	0	0	0	0	0	0	0	0	1	0	0	0	0	0	0	0	0	0	0	0	0	0	0	0	0	0	0	0
delta	19	NO	M	ambulatory	0	1	0	0	0	0	0	0	0	0	0	0	1	1	0	0	0	0	0	0	0	0	0	0	0	0	0	0	0	0	0	0
delta	73	NO	F	ambulatory	0	0	0	0	0	0	0	0	0	0	0	0	0	0	0	0	0	0	0	0	0	0	0	0	0	0	0	0	0	0	0	0
delta	57	NO	F	ambulatory	0	0	0	1	0	0	1	1	1	0	0	0	0	1	0	0	0	0	1	0	0	0	0	0	0	0	0	0	0	0	0	0
delta	19	NO	M	ambulatory	0	0	0	0	0	1	1	0	1	0	0	0	1	0	0	0	0	0	1	0	0	0	0	0	0	0	0	0	0	0	0	0
omicron	36	FULLY	F	ambulatory	0	0	0	0	0	0	0	0	0	0	0	0	1	0	0	0	0	0	0	0	0	0	0	0	0	0	0	0	0	0	0	0
delta	48	FULLY	M	ambulatory	0	0	0	0	0	0	0	0	0	0	0	0	0	0	0	0	0	0	0	0	0	0	0	0	0	0	0	0	0	0	0	0
omicron	27	FULLY	M	ambulatory	1	1	1	0	0	1	0	1	1	0	0	0	0	0	0	0	0	0	0	0	0	0	0	0	0	0	0	0	0	0	0	0
omicron	50	FULLY	M	ambulatory	1	1	0	0	1	1	1	0	0	0	0	1	1	0	0	0	0	0	1	0	0	0	0	0	0	0	0	0	0	0	0	0
omicron	17	NO	F	ambulatory	0	0	0	0	0	0	0	0	0	0	0	0	0	0	0	0	0	0	0	0	0	0	0	0	0	0	0	0	0	0	0	0
omicron	34	FULLY	F	ambulatory	0	1	1	0	0	0	0	0	1	1	1	0	1	0	0	0	1	0	0	0	0	0	0	0	0	0	0	0	0	0	0	0
omicron	40	FULLY	F	ambulatory	0	1	1	0	0	0	0	1	0	0	0	0	1	0	0	0	0	0	0	0	0	0	0	0	0	0	0	0	0	0	0	0
omicron	53	FULLY	F	ambulatory	0	1	0	0	0	0	0	0	0	1	1	1	0	0	0	0	0	0	0	0	0	0	0	0	0	0	0	0	0	0	0	0
omicron	49	FULLY	F	ambulatory	1	1	0	0	0	0	0	0	1	1	0	0	1	0	0	0	0	0	0	0	0	1	0	0	0	1	0	0	0	0	0	0
omicron	22	FULLY	F	ambulatory	0	1	0	0	0	0	0	0	0	0	0	0	0	0	0	0	0	0	0	0	0	0	0	0	0	0	0	0	0	0	0	0
omicron	24	FULLY	F	ambulatory	0	1	0	0	0	0	0	0	0	1	0	0	1	0	0	0	1	0	0	0	0	0	0	0	0	0	0	0	0	0	0	0
omicron	24	FULLY	F	ambulatory	0	0	1	0	0	0	0	1	0	0	0	0	0	0	1	0	0	0	0	0	0	0	0	0	0	0	0	0	0	0	0	0
omicron	32	FULLY	F	ambulatory	0	1	1	0	0	0	0	0	1	0	0	1	1	0	0	0	0	0	0	0	0	0	0	1	0	0	0	0	0	1	0	0
omicron	27	FULLY	F	ambulatory	1	1	0	0	0	0	0	0	1	0	0	0	0	0	0	0	0	0	0	1	0	0	0	0	0	0	0	0	0	0	0	0
delta	68	FULLY	M	ambulatory	0	0	0	0	0	0	0	0	1	1	0	0	1	0	0	0	0	0	0	0	0	0	0	0	0	1	0	0	0	0	0	0
omicron	24	NO	M	ambulatory	1	1	1	0	0	0	0	1	1	1	0	0	0	0	0	0	0	0	1	0	0	0	0	0	0	0	0	0	0	0	0	0
omicron	35	FULLY	M	ambulatory	0	1	0	0	0	0	0	0	1	0	0	0	0	0	0	0	0	0	0	0	0	0	0	0	0	0	0	0	0	0	0	0
omicron	31	FULLY	M	ambulatory	1	1	0	0	0	0	0	1	0	0	1	1	0	0	0	0	0	0	0	0	0	0	0	0	0	0	0	0	0	1	0	0
omicron	35	FULLY	M	ambulatory	0	1	0	0	0	0	0	0	0	0	0	0	1	0	0	0	0	0	0	0	0	0	0	0	0	0	0	0	0	0	0	0
omicron	24	FULLY	M	ambulatory	0	1	1	0	0	0	0	0	1	0	0	0	1	0	0	0	0	0	0	0	0	0	0	0	0	0	0	0	0	0	0	0
omicron	48	FULLY	M	ambulatory	0	1	0	0	0	0	0	0	0	0	0	0	0	0	0	0	0	0	0	0	0	0	0	0	0	0	0	0	0	0	0	0
omicron	34	FULLY	M	ambulatory	0	0	1	0	0	0	0	0	0	1	0	0	1	0	0	0	0	0	0	0	0	0	0	0	0	0	0	0	0	0	0	0
omicron	30	FULLY	M	ambulatory	0	1	1	0	0	0	0	0	0	0	0	0	0	0	0	0	0	0	0	0	0	0	0	0	0	0	0	0	0	0	0	0
omicron	38	FULLY	M	ambulatory	0	0	1	0	0	0	0	0	0	1	0	0	1	0	0	0	0	0	0	0	0	0	0	0	0	0	0	0	0	0	0	0
omicron	22	FULLY	F	ambulatory	0	1	0	0	0	0	0	0	1	1	0	0	1	0	0	1	0	0	0	0	0	0	0	0	0	0	0	0	0	0	0	0
omicron	17	NO	M	ambulatory	1	1	1	1	1	0	0	1	1	1	1	0	1	0	0	0	0	0	1	0	0	0	0	0	0	0	0	0	0	0	0	0
delta	57	FULLY	F	ambulatory	0	1	1	0	0	0	0	0	1	0	0	0	0	0	0	0	0	0	0	0	0	0	0	0	0	0	0	0	0	0	0	0
delta	60	FULLY	M	ambulatory	1	0	0	0	0	0	1	0	1	1	0	0	0	0	0	0	0	0	0	0	0	0	0	0	0	1	0	0	0	0	0	0
delta	28	FULLY	F	ambulatory	0	0	1	0	0	0	0	0	0	0	1	0	0	0	0	0	0	0	0	1	1	0	0	0	0	0	0	0	0	0	0	0
delta	56	FULLY	M	ambulatory	1	1	0	0	0	0	0	1	1	0	0	1	0	0	0	1	0	0	1	0	0	0	0	0	0	0	0	0	0	0	0	0
delta	38	FULLY	F	ambulatory	0	1	0	0	0	0	0	0	0	1	1	0	1	0	0	0	0	0	0	0	0	0	0	0	0	0	0	0	0	0	0	0
delta	27	FULLY	F	ambulatory	0	1	1	0	0	0	0	0	1	0	0	0	0	0	0	0	0	0	0	0	0	0	0	0	0	0	0	0	0	0	0	0
delta	53	FULLY	F	ambulatory	0	1	0	0	0	0	0	0	0	0	0	0	1	0	0	0	0	0	0	0	1	0	0	0	0	0	0	0	0	1	0	0
delta	19	FULLY	M	ambulatory	0	1	0	0	0	0	0	0	0	0	0	0	1	0	0	0	0	0	1	0	0	0	0	0	0	0	0	0	0	0	0	0
delta	13	NO	M	ambulatory	1	1	1	0	0	0	0	0	1	0	0	0	1	0	0	0	0	0	0	0	0	0	0	0	0	0	0	0	0	0	0	0
delta	30	FULLY	M	ambulatory	0	0	0	1	0	0	0	0	0	1	1	0	0	0	0	0	0	0	0	0	0	0	0	0	0	0	0	0	0	0	0	0
delta	32	FULLY	M	ambulatory	1	0	0	0	0	0	0	0	0	0	1	1	1	0	0	0	0	0	0	0	0	0	0	0	0	0	0	0	0	0	0	1
omicron	27	FULLY	F	ambulatory	1	1	1	0	0	0	0	0	1	1	1	1	1	1	0	0	0	0	0	0	0	0	0	0	0	0	0	0	0	0	0	1
omicron	27	FULLY	F	ambulatory	1	1	0	0	0	0	0	0	1	0	0	1	1	0	0	0	0	0	0	0	0	0	0	0	0	0	0	0	0	0	0	0
delta	26	FULLY	M	ambulatory	0	0	0	0	0	0	0	0	0	0	0	0	0	0	0	0	0	0	0	0	0	0	0	0	0	0	0	0	0	0	0	0
omicron	34	FULLY	F	ambulatory	0	1	1	0	0	0	1	0	0	1	0	0	0	0	0	0	0	0	0	0	0	0	0	0	0	0	0	0	0	0	0	0
delta	50	NO	F	ambulatory	0	1	0	1	0	0	0	0	1	0	0	0	0	0	0	0	0	0	0	1	0	0	0	0	0	0	0	0	0	0	0	0
delta	26	NO	F	ambulatory	0	0	0	0	0	0	0	0	0	0	0	0	0	0	0	0	0	0	0	0	0	0	0	0	0	0	0	0	0	0	0	0
omicron	83	FULLY	F	ambulatory	0	0	0	0	0	0	0	0	0	0	0	1	0	0	0	0	0	0	0	0	0	0	1	0	0	0	0	0	0	0	0	0
omicron	43	FULLY	F	ambulatory	1	0	1	0	1	0	0	0	1	1	1	0	1	1	0	0	0	0	0	0	0	0	0	0	0	0	0	0	0	1	0	0
omicron	11	NO	F	ambulatory	0	0	1	0	0	0	0	0	1	0	0	0	0	0	0	0	1	0	0	1	0	0	0	0	0	0	0	0	0	0	0	0
omicron	35	FULLY	M	ambulatory	1	0	1	0	0	0	0	0	1	1	0	0	1	0	0	0	0	0	0	0	0	0	0	0	0	0	0	0	0	0	0	0
omicron	29	FULLY	F	ambulatory	0	1	1	0	0	0	0	0	0	0	0	0	0	0	0	0	0	0	0	0	0	0	0	0	0	0	0	0	0	0	0	0
omicron	31	FULLY	M	ambulatory	0	1	1	0	0	0	0	0	0	1	0	0	0	0	0	0	0	0	0	0	0	0	0	0	0	0	0	0	0	0	0	0
omicron	50	FULLY	M	ambulatory	0	0	1	0	0	0	0	0	0	0	0	0	1	0	0	0	0	0	0	0	0	0	0	0	0	0	0	0	0	0	0	0
omicron	26	FULLY	F	ambulatory	0	1	1	0	0	0	0	0	1	0	0	0	1	0	0	0	0	0	0	0	0	0	0	0	0	0	0	0	0	0	0	0
omicron	68	FULLY	F	ambulatory	0	0	0	0	0	0	0	0	1	0	0	1	0	0	0	0	0	0	0	0	0	0	0	0	0	1	0	0	0	0	0	0
omicron	36	FULLY	M	ambulatory	1	1	1	0	0	0	0	1	0	1	1	0	1	0	0	0	0	0	1	0	0	0	0	0	0	0	0	0	0	0	0	0
delta	22	FULLY	F	ambulatory	0	1	0	0	0	0	0	1	1	0	0	0	1	0	0	0	0	0	1	0	0	0	0	0	0	0	0	0	0	0	0	1
delta	38	FULLY	F	ambulatory	1	1	0	0	0	0	0	1	1	0	0	0	0	0	0	0	0	0	0	0	0	0	0	0	0	0	0	0	0	0	0	0
omicron	44	FULLY	F	ambulatory	1	1	0	0	0	0	0	0	0	0	0	0	0	0	0	0	0	0	0	0	0	0	0	0	0	0	0	0	0	0	0	0
omicron	32	FULLY	F	ambulatory	0	0	0	0	0	0	0	0	0	0	0	0	1	0	0	0	0	0	0	0	0	0	0	0	0	0	0	0	0	0	0	0
omicron	29	FULLY	M	ambulatory	0	1	0	0	0	0	0	0	0	0	0	0	1	0	0	0	0	0	0	0	0	0	0	0	0	0	0	0	0	0	0	0
omicron	52	FULLY	M	ambulatory	1	1	1	0	0	0	0	1	1	0	0	0	1	0	0	0	0	0	0	0	0	0	0	0	0	0	0	0	0	0	0	0
omicron	53	FULLY	M	ambulatory	0	1	1	0	0	0	0	0	0	1	1	0	0	0	0	0	1	0	0	0	0	0	0	0	0	0	0	0	0	0	0	0
omicron	31	NO	M	ambulatory	0	1	1	0	0	0	0	0	0	0	0	0	0	0	0	0	0	0	0	0	0	0	0	0	0	0	0	0	0	0	0	1
omicron	40	FULLY	M	ambulatory	0	0	0	0	0	0	0	0	0	0	0	0	0	0	0	0	0	0	0	0	0	0	0	0	0	0	0	0	0	0	0	0
omicron	20	FULLY	F	ambulatory	0	1	1	0	0	0	0	0	1	1	1	1	1	0	0	0	1	0	0	0	0	0	0	0	0	0	0	0	0	0	0	0
omicron	59	NO	M	ambulatory	0	1	0	1	0	1	1	1	1	0	1	0	1	0	1	1	1	0	0	0	0	0	0	0	0	0	0	0	0	0	0	0
omicron	24	FULLY	F	ambulatory	0	1	0	0	0	0	0	0	0	0	0	0	1	0	0	0	0	0	0	0	0	0	0	0	0	0	0	0	0	0	0	0
omicron	22	NO	F	ambulatory	1	0	0	0	0	0	0	0	0	0	0	0	1	0	0	0	0	0	1	0	0	0	0	0	0	0	0	0	0	0	0	0
omicron	24	FULLY	M	ambulatory	0	0	1	0	0	0	0	0	0	0	0	0	0	0	0	0	0	0	0	0	0	0	0	0	0	0	0	0	0	0	0	0
omicron	32	FULLY	F	ambulatory	0	0	0	0	0	0	0	0	1	0	0	1	0	0	0	1	0	0	0	0	0	0	0	0	0	0	0	0	0	0	0	0
omicron	53	NO	M	hospitalized	1	1	0	0	0	0	0	0	1	0	0	0	0	0	0	0	0	0	0	0	0	0	0	0	0	0	0	0	0	0	0	0
omicron	47	NO	F	ambulatory	0	0	0	0	0	0	0	0	0	0	0	0	0	0	0	0	0	0	0	0	0	0	0	0	0	0	0	0	0	0	0	0
delta	30	FULLY	F	ambulatory	0	1	1	0	0	0	0	0	0	1	1	1	1	0	0	0	0	0	1	0	0	0	0	0	0	0	0	0	0	0	0	1
omicron	11	NO	M	ambulatory	0	0	0	0	0	0	0	0	0	0	0	0	1	0	0	0	0	0	0	0	0	0	0	0	0	0	0	0	0	0	0	0
omicron	6	NO	F	ambulatory	0	0	0	0	0	0	0	0	0	0	0	0	0	0	0	0	0	0	0	0	0	0	0	0	0	0	0	0	0	0	0	0
omicron	63	NO	F	ambulatory	0	1	1	0	1	0	0	1	1	0	0	0	1	0	0	0	1	0	0	0	0	0	0	0	0	1	0	0	0	0	0	0
omicron	40	NO	F	ambulatory	1	1	0	0	1	1	0	1	1	0	0	1	0	0	0	1	0	0	0	0	0	0	0	0	0	1	0	0	0	0	0	0
omicron	42	FULLY	F	ambulatory	0	1	0	1	0	0	0	0	1	0	0	0	0	0	0	0	0	0	0	0	0	0	0	0	0	0	0	0	0	0	0	0
omicron	36	NO	M	ambulatory	0	0	0	1	0	0	0	0	0	1	1	1	0	1	0	0	0	0	0	0	0	0	0	0	0	0	0	0	0	0	0	0
delta	38	FULLY	M	ambulatory	0	1	0	0	0	0	0	0	0	0	0	0	0	0	0	0	0	0	0	0	0	0	0	0	0	0	0	0	0	0	0	0
omicron	9	NO	F	ambulatory	0	0	0	0	0	0	0	0	0	0	0	0	0	0	0	0	0	0	0	0	0	0	0	0	0	0	0	0	0	0	0	0
omicron	37	FULLY	M	ambulatory	0	0	0	0	0	0	0	1	1	0	0	0	1	0	0	0	0	0	0	0	0	0	0	0	0	0	0	0	0	0	0	0
omicron	42	FULLY	F	ambulatory	0	0	0	0	0	0	0	0	0	0	0	0	0	0	0	0	0	0	0	0	0	0	0	0	0	0	0	0	0	0	0	0
omicron	35	FULLY	F	ambulatory	0	0	0	0	0	0	0	0	0	0	0	0	0	0	0	0	0	0	0	0	0	1	0	0	0	0	0	0	0	0	0	0
omicron	32	NO	M	ambulatory	0	1	1	0	0	0	0	0	0	0	0	0	0	0	0	0	0	0	1	0	0	0	0	0	0	0	0	0	0	0	0	0
omicron	24	FULLY	F	ambulatory	0	1	1	0	0	0	0	0	1	0	0	0	1	0	0	1	0	0	0	0	0	1	0	0	0	0	0	0	0	0	0	0
omicron	33	FULLY	F	ambulatory	0	0	0	0	0	0	0	0	1	0	0	0	0	0	0	0	0	0	0	0	0	0	0	0	0	0	0	0	0	0	0	0
delta	45	NO	M	ambulatory	0	0	0	0	0	0	0	0	0	0	0	0	0	0	0	0	0	0	0	0	0	0	0	0	0	0	0	0	0	0	0	0
omicron	28	NO	M	ambulatory	1	1	0	0	0	0	0	0	0	0	0	0	1	0	0	0	0	0	1	0	0	0	0	0	0	0	0	0	0	0	0	0
omicron	36	FULLY	M	ambulatory	0	0	1	0	1	0	1	1	1	1	0	1	1	0	0	0	0	0	0	0	0	0	0	0	0	0	0	0	0	0	0	0
omicron	34	NO	M	ambulatory	0	1	1	0	0	0	1	1	1	0	0	1	1	0	0	0	0	0	0	0	0	0	0	0	0	0	0	0	0	0	0	1
omicron	21	FULLY	M	ambulatory	0	1	1	0	0	1	0	1	1	1	1	0	0	1	0	0	1	0	0	0	0	0	0	0	0	0	0	0	0	0	0	0
omicron	25	FULLY	F	ambulatory	1	1	1	1	0	1	1	1	1	1	1	0	0	1	0	0	0	0	1	0	0	0	0	0	0	0	0	0	0	0	0	0
delta	14	NO	F	ambulatory	1	1	0	0	0	0	0	0	1	1	1	1	0	0	0	0	1	1	0	0	0	0	0	0	0	0	0	0	0	0	0	0
omicron	44	NO	M	ambulatory	1	1	0	1	1	1	1	1	1	0	0	0	0	1	1	1	0	0	1	0	0	0	0	0	0	0	0	0	0	0	0	0
omicron	27	FULLY	M	ambulatory	1	0	1	0	0	0	1	1	1	0	0	0	0	0	0	0	0	0	1	0	0	0	0	0	0	0	0	0	0	0	0	0
omicron	33	NO	M	ambulatory	1	1	1	1	1	1	1	0	1	1	1	0	1	1	1	1	0	0	1	0	0	0	0	0	0	0	0	0	0	0	0	0
omicron	32	NO	F	ambulatory	1	1	0	1	1	0	0	0	1	0	0	0	0	0	0	0	0	0	1	0	0	0	0	0	0	0	0	0	0	0	0	0
omicron	8	NO	F	ambulatory	0	1	1	0	0	0	1	0	1	1	1	1	1	0	0	0	0	0	0	0	0	0	0	0	0	0	0	0	0	0	0	0
omicron	9	NO	M	ambulatory	1	1	1	0	0	0	1	0	1	1	1	1	1	0	0	0	0	0	0	0	0	0	0	0	0	0	0	0	0	1	0	0
omicron	60	FULLY	M	ambulatory	0	1	1	0	0	0	0	0	0	0	0	0	1	0	0	0	0	0	0	0	0	0	0	0	0	0	0	0	1	0	0	0
omicron	34	FULLY	F	ambulatory	0	0	0	1	0	0	0	1	1	0	0	0	0	0	0	0	0	0	0	0	0	0	0	0	0	0	0	0	0	0	0	0
omicron	53	FULLY	M	ambulatory	1	0	0	0	0	0	0	0	0	1	1	0	0	0	0	0	0	0	0	0	0	0	0	0	0	0	0	0	0	0	0	0
omicron	33	FULLY	F	ambulatory	0	0	0	0	0	0	0	0	1	0	0	0	0	0	0	0	1	0	0	0	0	0	0	0	0	0	0	0	0	0	0	0
omicron	48	FULLY	F	ambulatory	1	0	0	0	0	0	0	1	1	0	0	0	0	0	0	0	1	0	0	0	0	0	0	0	0	0	0	0	0	0	0	0
omicron	36	FULLY	M	ambulatory	0	1	1	0	0	0	0	0	0	0	0	1	1	0	0	0	0	0	0	0	0	0	0	0	0	0	0	0	0	0	0	1
omicron	14	NO	M	ambulatory	0	1	0	1	0	1	0	0	1	1	1	1	1	0	0	0	1	1	0	0	0	0	0	0	0	0	0	0	0	0	0	0
omicron	34	FULLY	M	ambulatory	1	0	1	0	0	0	0	0	0	0	0	0	0	0	0	0	0	0	0	0	0	0	0	0	0	0	0	0	0	0	0	0
omicron	46	FULLY	F	ambulatory	0	1	0	0	0	0	0	0	1	0	0	0	0	0	0	0	0	0	1	0	0	0	0	0	0	1	0	0	0	1	0	0
omicron	39	FULLY	M	ambulatory	1	1	1	1	1	1	1	1	1	1	1	0	0	0	0	0	1	0	1	1	0	0	0	0	0	1	0	0	0	0	0	0
delta	30	FULLY	F	ambulatory	0	0	0	0	0	0	0	0	1	0	0	0	1	0	0	0	0	0	0	1	1	0	0	0	0	0	0	0	0	0	0	0
omicron	15	NO	F	ambulatory	0	1	1	0	0	0	0	0	0	0	0	0	0	0	0	0	0	0	0	0	0	0	0	0	0	0	0	0	0	0	0	0
omicron	33	FULLY	F	ambulatory	0	0	1	0	0	0	0	0	1	0	0	0	0	0	0	0	0	0	0	0	0	0	0	0	0	0	0	0	0	0	0	1
omicron	64	FULLY	M	ambulatory	0	1	1	0	0	0	0	0	0	0	0	0	0	0	0	0	0	0	0	0	0	1	0	0	0	1	0	0	0	0	0	1
omicron	53	NO	F	ambulatory	1	1	1	1	1	1	1	1	1	1	1	1	1	1	1	1	0	0	0	0	0	0	0	0	0	0	0	0	0	0	0	0
delta	39	FULLY	M	ambulatory	0	0	1	0	0	0	0	0	0	0	0	1	1	0	0	0	1	0	1	1	1	0	0	0	0	0	0	0	0	0	0	0
omicron	21	FULLY	M	ambulatory	1	1	0	0	0	0	0	0	1	0	0	0	0	0	0	0	0	0	0	0	0	0	0	0	0	0	0	0	0	0	0	0
omicron	43	FULLY	F	ambulatory	0	0	1	1	0	0	0	0	0	0	0	0	0	0	0	0	0	0	0	0	0	0	0	0	0	0	0	0	0	0	0	0
omicron	26	FULLY	F	ambulatory	0	0	1	0	0	0	0	0	1	1	1	1	1	0	0	0	0	0	0	0	0	0	0	0	0	0	0	0	0	0	0	1
omicron	46	FULLY	M	ambulatory	0	0	0	0	0	0	0	1	1	0	1	0	1	0	0	0	0	0	0	0	0	0	0	0	0	1	0	0	0	0	0	0
omicron	13	NO	F	ambulatory	0	1	1	0	0	0	0	1	0	1	0	0	1	0	1	0	0	0	0	0	0	0	0	0	0	0	0	0	0	0	0	0
omicron	41	NO	M	ambulatory	0	0	1	1	1	0	0	1	1	1	1	0	0	0	0	0	0	0	1	0	0	0	0	0	0	0	0	0	0	0	0	0
omicron	27	FULLY	M	ambulatory	0	0	0	0	0	0	0	0	0	0	0	0	0	0	0	0	0	0	0	0	0	0	0	0	0	0	0	0	0	0	0	0
omicron	20	FULLY	M	ambulatory	0	0	1	0	0	0	0	0	1	0	0	0	0	0	0	0	0	0	0	0	0	0	0	0	0	0	0	0	0	0	0	0
omicron	59	NO	M	ambulatory	0	0	0	0	0	0	0	0	0	0	0	0	0	0	0	0	0	0	0	0	0	0	0	0	0	0	0	0	0	0	0	0
omicron	33	FULLY	F	ambulatory	1	1	0	1	0	0	0	0	1	0	0	0	0	0	0	0	0	0	0	0	0	0	0	0	0	0	0	0	0	0	0	0
omicron	0	NO	M	ambulatory	0	1	0	0	0	0	0	0	0	0	0	0	0	0	0	0	0	0	0	0	0	0	0	0	0	0	0	0	0	0	0	0
omicron	49	FULLY	M	ambulatory	0	1	0	0	0	0	0	0	1	1	0	0	0	0	0	0	0	0	0	0	0	0	0	0	0	1	0	0	0	0	0	0
omicron	23	FULLY	F	ambulatory	0	0	0	0	0	0	0	0	0	0	0	0	1	0	0	0	0	0	0	0	0	0	0	0	0	0	0	0	0	0	0	0
omicron	29	FULLY	F	ambulatory	1	1	1	0	0	0	0	0	1	1	1	1	1	0	0	0	0	0	1	0	0	0	0	0	0	0	0	0	0	0	0	1
delta	27	NO	F	ambulatory	0	0	0	0	0	0	0	0	0	0	0	0	0	0	0	0	0	0	0	0	0	0	0	0	0	0	0	0	0	0	0	0
delta	51	NO	F	ambulatory	0	1	0	0	0	1	1	1	1	1	0	0	0	0	0	0	0	0	1	0	0	0	0	0	0	0	0	0	0	0	0	0
omicron	27	FULLY	M	ambulatory	0	0	0	0	0	0	0	0	1	0	1	0	0	0	0	0	0	0	0	0	0	0	0	0	0	0	0	0	0	0	0	0
omicron	28	FULLY	M	ambulatory	0	0	0	0	0	0	0	0	1	0	0	0	0	0	0	0	0	0	0	0	0	0	0	0	0	0	0	0	0	0	0	0
omicron	27	FULLY	F	hospitalized	0	1	0	0	0	0	0	0	1	0	0	1	0	0	0	0	0	0	0	0	0	0	0	0	0	0	0	0	0	0	0	0
omicron	27	NO	M	ambulatory	0	1	0	1	0	0	0	0	1	0	0	0	0	0	0	0	0	0	0	0	0	0	0	0	0	0	0	0	0	0	0	0
omicron	30	FULLY	M	ambulatory	1	1	0	0	0	0	0	1	1	1	1	0	1	0	0	0	0	0	0	0	0	0	0	0	0	1	0	0	0	1	0	0
omicron	52	FULLY	M	ambulatory	0	0	1	0	0	0	0	0	1	0	0	0	0	0	0	0	0	0	0	0	0	0	0	0	0	0	0	0	0	0	0	0
omicron	24	NO	M	ambulatory	0	0	0	0	0	0	0	0	1	1	1	0	0	0	0	0	0	0	0	0	0	0	0	0	0	0	0	0	0	0	0	0
omicron	3	NO	M	ambulatory	1	1	0	0	0	0	0	0	1	0	0	0	0	0	0	1	1	0	0	0	0	0	0	0	0	0	0	0	0	0	0	0
omicron	2	NO	M	ambulatory	1	0	0	0	1	0	0	0	0	0	0	0	0	0	0	0	0	0	0	0	0	0	0	0	0	0	0	0	0	0	0	0
omicron	4	NO	F	ambulatory	1	0	0	0	0	0	0	0	0	0	0	1	1	0	1	1	0	0	0	0	0	0	0	0	0	0	0	0	0	0	0	0
omicron	36	FULLY	F	ambulatory	1	1	0	0	0	0	0	0	1	0	0	0	0	0	0	0	0	0	1	0	0	0	0	0	0	0	0	0	0	0	0	0
omicron	53	FULLY	M	ambulatory	1	1	0	0	0	0	0	0	1	0	0	0	0	0	0	0	0	0	1	0	0	0	0	0	0	0	0	0	0	0	0	0
omicron	29	FULLY	F	ambulatory	0	0	0	0	1	0	1	0	1	0	0	1	0	0	0	0	0	0	0	0	0	0	0	0	0	0	0	0	0	0	0	0
delta	46	FULLY	F	ambulatory	1	1	0	0	0	0	0	1	1	1	1	0	0	0	0	0	0	0	0	0	0	0	0	0	0	0	0	0	0	1	0	0
omicron	46	FULLY	M	ambulatory	0	0	0	0	0	0	0	1	0	0	0	0	0	0	0	0	0	0	0	0	0	0	0	0	0	0	0	0	0	0	0	0
omicron	58	FULLY	M	ambulatory	0	0	1	0	0	0	0	0	0	0	0	0	1	0	0	0	0	0	0	0	0	0	0	0	0	0	0	0	0	0	0	0
omicron	54	FULLY	F	ambulatory	0	0	1	0	0	0	0	0	1	1	0	0	0	0	0	0	0	0	0	0	0	0	0	0	0	0	0	0	0	0	0	0
omicron	0	NO	F	ambulatory	0	1	0	0	0	0	0	0	1	0	0	0	0	0	0	0	0	0	0	0	0	0	0	0	0	0	0	0	0	0	0	0
omicron	52	FULLY	F	ambulatory	1	1	0	0	0	0	0	1	1	1	1	0	1	0	0	0	1	0	0	0	0	0	0	1	0	0	0	0	0	0	0	0
omicron	39	NO	F	ambulatory	0	0	0	0	0	0	0	0	0	0	0	0	0	0	0	0	0	0	0	0	0	0	0	0	0	0	0	0	0	0	0	0
delta	43	FULLY	F	ambulatory	0	1	1	0	0	0	1	1	0	1	1	1	1	0	0	0	0	0	0	1	0	0	0	0	0	0	0	0	0	0	0	0
omicron	21	FULLY	M	ambulatory	1	1	0	0	0	0	1	1	0	0	0	0	0	0	0	0	0	0	0	0	0	0	0	0	0	0	0	0	0	0	0	0
delta	31	FULLY	F	ambulatory	0	1	0	0	0	0	0	0	1	0	0	1	1	0	0	0	0	0	0	0	0	0	0	0	0	0	0	0	0	0	0	0
delta	19	FULLY	F	ambulatory	0	1	0	0	0	1	0	1	1	1	0	0	1	1	0	0	0	0	0	1	0	0	0	0	0	0	0	0	0	0	0	0
delta	59	FULLY	F	ambulatory	0	1	0	0	0	0	1	0	1	0	1	0	0	0	0	0	0	0	0	0	0	0	0	0	0	0	0	0	0	0	0	0
omicron	48	FULLY	F	ambulatory	0	0	1	0	0	0	0	0	1	1	0	1	1	0	0	0	0	0	0	0	0	0	0	0	0	0	0	0	0	0	0	0
omicron	35	FULLY	M	ambulatory	0	0	1	0	0	0	0	0	1	0	0	0	1	0	0	0	0	0	0	0	0	0	0	0	0	0	0	0	0	0	0	0
delta	30	FULLY	F	ambulatory	0	1	0	1	0	0	0	0	1	0	0	0	1	0	0	0	1	0	0	0	0	0	0	0	0	0	0	0	0	0	0	0
omicron	34	FULLY	F	ambulatory	0	1	1	0	0	0	0	0	0	1	0	0	1	0	0	0	0	0	0	0	0	0	0	0	0	0	0	0	0	0	0	0
delta	19	FULLY	F	ambulatory	0	0	1	0	0	0	0	0	1	1	0	0	1	0	0	0	0	0	0	0	0	0	0	0	0	0	0	0	0	0	0	0
delta	41	FULLY	M	ambulatory	0	0	1	0	0	0	0	0	1	0	0	0	0	0	0	0	0	0	0	0	0	0	0	0	0	0	0	0	0	0	0	0
omicron	62	FULLY	F	ambulatory	0	0	0	0	0	0	0	0	0	0	0	0	0	0	0	0	0	0	0	0	0	0	0	0	0	0	0	0	0	0	0	0
omicron	51	FULLY	F	ambulatory	0	0	1	0	0	0	0	0	1	0	0	0	1	0	0	0	0	0	0	0	0	0	0	0	0	0	0	0	0	0	0	0
omicron	26	FULLY	F	ambulatory	0	0	0	0	0	0	0	0	0	0	0	0	1	0	0	0	0	0	0	1	1	0	0	0	0	0	0	0	0	0	0	0
omicron	6	NO	F	ambulatory	0	0	0	0	0	0	0	0	0	0	0	1	0	0	0	0	0	0	0	0	0	0	0	0	0	0	0	0	0	0	0	0
delta	47	FULLY	M	ambulatory	1	0	1	0	0	0	0	1	0	0	0	0	0	0	0	0	0	0	0	0	0	0	0	0	0	0	0	0	0	0	0	0
delta	31	NO	F	ambulatory	0	1	1	0	0	0	1	0	1	1	0	0	0	0	0	0	0	0	0	1	1	0	0	0	0	0	0	0	0	0	0	0
omicron	15	NO	M	ambulatory	1	1	0	0	0	0	0	0	1	0	0	1	0	0	0	0	0	0	0	0	0	0	0	0	0	0	0	0	0	0	0	0
omicron	43	FULLY	F	ambulatory	0	1	1	0	0	0	0	0	0	0	0	1	0	0	0	0	0	0	0	0	0	0	0	0	0	0	0	0	0	0	0	0
omicron	30	FULLY	F	ambulatory	0	1	1	0	0	0	0	0	0	0	0	0	0	0	0	0	0	0	0	0	0	0	0	0	0	0	0	0	0	0	0	0
delta	38	FULLY	M	ambulatory	1	1	1	0	0	0	0	0	1	0	0	1	0	0	0	0	1	0	0	0	0	0	0	0	0	0	0	0	0	0	0	1
omicron	26	FULLY	M	ambulatory	0	0	1	0	0	0	0	0	1	1	1	0	1	0	0	0	0	0	0	0	1	0	0	0	0	0	0	0	0	0	0	0
delta	51	FULLY	F	ambulatory	0	1	0	0	0	0	0	0	1	1	1	0	0	0	0	0	0	0	0	0	0	0	0	0	0	0	0	0	0	0	0	0
delta	30	FULLY	M	ambulatory	0	0	0	0	0	0	0	0	1	0	0	0	1	0	0	0	0	0	0	0	0	0	0	0	0	0	0	0	0	0	0	0
delta	27	FULLY	M	ambulatory	0	1	0	0	0	0	0	0	0	0	0	0	0	0	0	0	0	0	0	0	0	0	0	0	0	0	0	0	0	0	0	0
delta	75	FULLY	M	ambulatory	0	1	0	0	0	0	0	1	0	0	0	0	0	0	0	0	0	0	0	0	0	1	0	0	0	1	0	0	0	0	0	0
delta	21	NO	F	ambulatory	0	1	0	0	0	0	0	0	1	1	0	0	1	0	0	0	0	0	0	0	0	0	0	0	0	0	0	0	0	0	0	0
delta	33	FULLY	F	ambulatory	0	0	1	0	0	0	0	0	1	0	0	0	0	0	0	0	0	0	0	0	0	0	0	0	0	0	0	0	0	0	0	0
omicron	24	NO	F	ambulatory	1	1	0	0	0	0	0	0	1	0	0	0	0	0	0	0	0	0	0	0	0	0	0	0	0	0	0	0	0	0	0	0
omicron	29	FULLY	M	ambulatory	0	1	1	0	0	0	0	0	1	1	0	0	1	0	0	0	0	0	0	0	0	0	0	0	0	0	0	0	0	0	0	0
omicron	29	FULLY	M	ambulatory	0	1	0	0	0	0	0	0	0	0	0	0	1	0	0	0	0	0	0	0	0	0	0	0	0	0	0	0	0	0	0	0
delta	42	FULLY	M	ambulatory	0	1	1	0	0	0	0	0	0	1	0	0	1	0	0	0	0	0	0	0	0	0	0	0	0	1	0	0	0	0	0	0
omicron	29	FULLY	F	ambulatory	0	1	1	0	0	0	0	0	1	0	0	1	1	0	0	0	1	0	0	0	0	0	0	0	0	0	0	0	0	0	0	0
omicron	34	FULLY	F	ambulatory	0	0	0	0	0	0	0	1	1	0	0	1	0	0	0	1	0	0	0	0	0	0	0	0	0	0	0	0	0	0	0	0
omicron	42	FULLY	M	ambulatory	1	0	1	0	0	0	0	0	1	0	0	0	1	0	0	0	0	0	0	0	0	1	0	0	0	1	0	0	0	0	0	0
omicron	21	FULLY	F	ambulatory	0	0	0	0	0	0	0	0	0	0	0	0	0	0	0	0	0	0	0	0	0	1	0	0	0	0	0	0	0	0	0	0
omicron	62	FULLY	M	ambulatory	0	1	1	0	0	0	0	1	0	1	1	1	0	0	0	0	0	0	0	0	0	0	0	0	0	0	0	0	0	0	0	0
omicron	18	NO	M	ambulatory	0	0	0	0	0	0	0	0	0	0	0	0	0	0	0	0	0	0	0	0	0	0	0	0	0	0	0	0	0	0	0	0
omicron	22	FULLY	F	ambulatory	0	1	1	0	0	0	0	0	0	0	0	0	1	0	0	0	0	0	0	0	0	0	0	0	0	0	0	0	0	0	0	0
omicron	20	FULLY	F	ambulatory	0	0	0	0	0	0	0	0	0	0	0	0	0	0	0	0	0	0	0	0	0	0	0	0	0	0	0	0	0	0	0	0
omicron	43	FULLY	M	ambulatory	0	0	0	0	0	0	0	0	0	0	0	0	0	0	0	0	0	0	0	0	0	0	0	0	0	0	0	0	0	0	0	1
omicron	41	FULLY	M	ambulatory	0	1	1	0	0	0	0	1	0	0	0	0	0	0	0	0	0	0	1	0	0	0	0	0	0	0	0	0	0	0	0	0
omicron	29	NO	M	ambulatory	0	0	0	0	0	0	0	0	0	0	0	1	1	0	0	0	0	0	0	0	0	0	0	0	0	0	0	0	0	0	0	0
omicron	28	FULLY	F	ambulatory	0	0	1	0	0	0	0	1	1	1	1	1	1	0	0	0	0	0	1	0	0	0	0	0	0	0	0	0	0	0	0	0
omicron	19	FULLY	M	ambulatory	0	0	1	0	0	0	0	0	0	0	0	0	0	1	0	0	0	0	0	0	0	0	0	0	0	0	0	0	0	0	0	0
omicron	37	FULLY	F	ambulatory	0	0	1	0	0	0	0	0	1	1	1	0	0	0	0	0	0	0	0	0	0	0	0	0	0	0	0	0	0	0	0	0
omicron	61	NO	M	ambulatory	0	0	0	0	0	0	0	0	1	0	0	0	1	0	0	0	0	0	0	0	0	0	0	0	0	0	0	0	0	0	0	0
omicron	61	NO	F	ambulatory	0	0	0	0	0	0	0	0	0	1	0	0	0	0	0	0	0	0	0	0	0	0	0	0	0	0	0	0	0	0	0	0
omicron	71	NO	M	ambulatory	0	0	0	0	0	0	0	0	0	0	0	0	0	0	0	0	0	0	0	0	0	0	0	0	0	0	0	0	0	0	0	0
omicron	43	NO	M	ambulatory	0	0	1	0	0	0	0	0	0	0	1	0	1	0	0	0	0	0	0	0	0	0	0	0	0	0	0	0	0	0	0	0
omicron	50	NO	F	ambulatory	0	1	0	0	0	0	1	0	0	1	1	1	0	0	0	0	0	0	1	0	0	0	0	0	0	0	1	0	0	0	0	0
omicron	44	NO	F	ambulatory	1	0	0	0	0	0	0	0	0	1	0	0	0	0	0	0	0	0	0	0	0	0	0	0	0	0	0	0	0	0	0	0
omicron	35	NO	F	ambulatory	1	1	0	0	0	0	0	0	1	1	1	0	1	0	0	0	0	0	0	0	0	0	0	0	0	0	0	0	0	0	0	0
omicron	33	NO	M	ambulatory	1	0	0	0	0	0	1	0	1	0	0	0	0	0	0	0	0	0	0	0	0	0	0	0	0	0	0	0	0	0	0	0
omicron	26	NO	F	ambulatory	0	1	0	0	0	0	0	0	0	0	0	0	1	0	0	0	0	0	0	0	0	0	0	0	0	0	0	0	0	0	0	0
omicron	71	NO	F	ambulatory	0	0	1	0	0	0	0	0	1	0	0	0	1	0	0	0	0	0	0	0	0	0	0	0	0	0	0	0	0	0	0	0
omicron	31	NO	F	ambulatory	0	0	1	0	0	0	1	0	0	0	0	1	0	0	0	0	0	0	1	0	0	0	0	0	0	0	0	0	0	0	0	0
delta	15	NO	M	ambulatory	0	0	0	1	0	0	0	0	1	0	0	0	0	0	0	0	1	0	0	0	0	0	0	0	0	0	0	0	0	0	0	0
omicron	9	NO	F	ambulatory	0	0	0	0	0	0	0	0	0	0	0	0	1	0	0	0	0	0	0	0	0	0	0	0	0	0	0	0	0	0	0	0
omicron	33	NO	M	ambulatory	1	0	0	0	0	0	0	0	0	1	1	0	0	0	0	0	0	0	0	1	0	0	0	0	0	0	0	0	0	0	0	0
omicron	11	NO	M	ambulatory	0	0	0	0	0	0	1	0	1	1	0	1	0	0	0	0	1	0	0	0	0	0	0	0	0	0	0	0	0	0	0	0
omicron	62	FULLY	F	ambulatory	0	1	1	0	0	0	0	0	1	0	0	1	1	0	0	0	0	0	0	0	0	0	0	0	0	0	0	0	0	0	0	0
omicron	34	FULLY	F	ambulatory	0	0	1	0	0	0	0	0	1	1	1	0	1	0	0	0	0	0	0	0	0	0	0	0	0	0	0	0	0	0	0	0
omicron	54	FULLY	F	ambulatory	0	1	1	0	0	0	0	0	1	1	1	1	1	0	0	0	0	0	1	0	0	0	0	0	0	0	0	0	0	0	0	0
omicron	47	FULLY	M	ambulatory	1	1	0	0	0	0	1	0	1	1	1	1	0	0	0	0	0	0	1	0	0	0	0	0	0	0	0	0	0	0	0	1
omicron	33	FULLY	M	ambulatory	1	1	1	0	0	0	0	0	0	1	1	1	1	0	0	0	0	0	1	0	0	0	0	0	0	0	0	0	0	0	0	1
omicron	21	FULLY	F	ambulatory	1	1	1	0	0	0	0	0	1	1	1	1	1	0	0	0	0	0	1	0	0	0	0	0	0	0	0	0	0	0	0	1
omicron	14	NO	F	ambulatory	0	0	1	0	0	0	0	0	1	0	0	0	0	0	0	0	0	0	1	0	1	0	0	0	0	0	0	0	0	0	0	0
omicron	45	FULLY	F	ambulatory	0	0	1	0	0	0	0	0	1	0	0	0	0	0	0	0	0	0	1	0	0	0	0	0	0	0	0	0	0	0	0	0
omicron	34	FULLY	F	ambulatory	0	0	0	0	0	0	0	0	0	0	0	0	0	0	0	0	0	0	0	0	0	0	0	0	0	0	0	0	0	0	0	0
omicron	34	FULLY	M	ambulatory	0	1	1	0	0	0	0	0	1	1	0	0	0	0	0	0	0	0	0	0	0	0	0	0	0	0	0	0	0	0	0	0
omicron	26	FULLY	F	ambulatory	0	1	1	0	0	0	0	0	0	1	0	0	1	0	0	0	0	0	0	0	0	0	0	0	0	0	0	0	0	0	0	0
omicron	74	FULLY	F	ambulatory	0	1	1	0	0	0	0	0	0	0	0	0	1	0	0	0	0	0	0	0	0	0	0	0	0	0	0	0	0	0	0	0
omicron	49	NO	M	ambulatory	0	0	0	0	0	0	0	0	1	0	0	0	1	0	0	0	0	0	0	0	0	0	0	0	0	0	0	0	0	0	0	0
delta	25	NO	F	ambulatory	0	0	1	1	1	1	1	1	1	1	1	1	1	1	1	1	1	1	0	0	0	0	0	0	0	0	0	0	0	0	0	0
omicron	11	NO	F	ambulatory	1	0	0	0	0	0	0	0	0	1	1	0	1	0	0	0	1	0	1	0	0	0	0	0	0	0	0	0	0	0	0	0
omicron	52	NO	M	ambulatory	0	0	0	0	0	0	0	1	0	1	0	0	0	0	0	0	0	0	1	1	0	0	0	0	0	0	0	0	0	0	0	0
omicron	27	NO	F	ambulatory	0	0	1	0	0	0	0	0	0	0	0	0	1	0	0	0	1	0	1	0	0	0	0	0	0	0	0	0	0	0	0	0
omicron	48	NO	M	ambulatory	0	1	0	0	0	0	0	1	1	0	0	0	1	0	0	0	0	0	1	0	0	0	0	0	0	0	0	0	0	0	0	0
omicron	54	NO	F	ambulatory	0	1	1	0	0	0	0	0	0	0	0	0	0	0	0	0	0	0	1	0	0	0	0	0	0	0	0	0	0	0	0	0
omicron	42	NO	M	ambulatory	0	0	1	0	1	0	0	0	1	1	1	0	0	0	0	0	0	0	0	0	0	0	0	0	0	1	0	0	0	0	0	0
omicron	5	NO	F	ambulatory	1	1	0	0	0	0	0	0	1	0	0	0	0	0	0	0	0	0	0	0	0	0	0	0	0	0	0	0	0	0	0	0
omicron	39	FULLY	F	ambulatory	0	1	1	0	0	0	0	0	0	0	0	0	1	0	0	0	0	0	0	0	0	0	0	0	0	0	0	0	0	0	0	1
omicron	24	FULLY	M	ambulatory	1	0	1	0	0	0	0	0	1	0	0	0	1	0	0	0	0	0	0	0	0	0	0	0	0	0	0	0	0	1	0	1
delta	63	NO	M	hospitalized	1	1	1	1	0	0	1	1	1	1	1	1	1	0	0	0	0	0	1	0	0	0	0	0	0	0	0	0	0	0	0	0
omicron	84	FULLY	M	ambulatory	1	0	0	0	0	0	0	0	0	0	0	0	0	0	0	0	0	0	1	0	0	0	0	0	0	1	0	0	0	0	0	0
omicron	25	NO	M	ambulatory	0	1	0	0	0	0	0	0	0	0	0	0	1	0	0	0	0	0	0	0	0	0	0	0	0	0	0	0	0	0	0	0
omicron	53	NO	F	ambulatory	0	0	1	0	0	0	1	0	1	0	0	0	0	0	0	0	0	0	0	0	0	1	0	0	0	1	0	0	0	0	0	0
omicron	22	NO	M	ambulatory	0	0	1	0	0	0	0	0	0	0	0	0	0	0	0	0	0	0	0	0	0	0	0	0	0	0	0	0	0	0	0	0
omicron	11	NO	F	ambulatory	0	0	0	0	0	0	0	0	0	0	0	0	1	0	0	0	0	0	0	0	0	0	0	0	0	0	0	0	0	0	0	0
omicron	14	NO	M	ambulatory	1	1	1	0	0	0	0	0	0	0	0	0	0	0	0	0	0	0	0	0	0	0	0	0	0	0	0	0	0	0	0	0
omicron	24	FULLY	F	ambulatory	0	1	1	0	0	0	0	0	0	0	0	0	1	0	0	0	0	0	0	0	0	0	0	0	0	0	0	0	0	0	0	0
omicron	41	FULLY	F	ambulatory	0	1	1	0	0	0	1	0	1	1	1	0	1	0	0	0	0	0	0	0	0	0	0	0	0	0	0	0	0	0	0	0
omicron	61	FULLY	F	ambulatory	0	0	0	0	0	0	0	0	0	0	0	0	0	0	0	0	0	0	0	0	0	1	0	0	0	0	0	0	0	0	0	1
omicron	8	NO	F	ambulatory	1	1	1	0	1	0	0	0	1	0	0	0	0	0	0	1	1	0	0	0	0	0	0	0	0	0	0	0	0	0	0	0
omicron	23	FULLY	M	ambulatory	0	0	1	0	0	0	0	0	0	0	0	0	1	0	0	0	0	0	1	0	0	0	0	0	0	0	0	0	0	0	0	0
omicron	11	NO	M	ambulatory	0	1	1	0	0	0	0	0	1	0	1	1	0	0	0	0	0	0	0	0	0	0	0	0	0	0	0	0	0	0	0	0
omicron	50	FULLY	F	ambulatory	1	1	0	0	0	0	0	0	0	0	0	0	1	0	0	0	0	0	0	0	0	0	0	0	0	0	0	0	0	0	0	0
omicron	81	FULLY	F	ambulatory	1	0	0	0	0	0	0	0	0	0	0	0	1	0	0	0	0	0	0	0	0	0	0	0	0	1	0	0	0	0	0	0
omicron	51	FULLY	M	ambulatory	0	0	0	1	0	0	0	0	0	0	0	0	0	0	0	0	0	0	0	0	0	0	0	0	0	0	0	0	0	0	0	0
omicron	24	FULLY	F	ambulatory	1	1	1	0	0	0	1	1	1	1	1	1	1	0	0	1	0	0	0	1	1	0	0	0	0	0	0	0	0	0	0	0
omicron	46	FULLY	F	ambulatory	1	1	0	0	0	0	1	0	1	0	0	0	1	0	0	0	0	0	1	1	0	0	0	0	0	0	0	0	0	0	0	0
omicron	7	NO	F	ambulatory	0	1	0	0	1	0	0	1	0	0	0	0	1	0	0	0	0	0	1	0	0	0	0	0	0	0	0	0	0	0	0	0
omicron	79	FULLY	F	ambulatory	0	1	0	0	0	0	0	1	1	1	0	0	1	0	0	0	0	0	1	0	0	0	0	0	0	0	0	0	0	0	0	0
omicron	61	FULLY	F	ambulatory	0	0	1	0	0	0	0	0	0	0	0	0	0	0	0	0	1	0	0	0	0	0	0	0	0	0	0	0	0	0	0	0
omicron	49	FULLY	F	ambulatory	0	0	0	0	0	0	0	0	0	0	0	0	0	0	0	0	0	0	0	0	0	0	0	0	0	0	0	0	0	0	0	0
omicron	29	FULLY	F	ambulatory	0	1	1	1	0	0	0	1	1	1	1	1	1	0	0	0	0	0	1	0	0	0	0	0	0	0	0	0	0	0	0	0
delta	30	NO	F	ambulatory	0	1	0	0	0	0	0	0	1	0	0	0	0	0	0	0	0	0	0	0	0	0	0	0	0	1	0	0	0	0	0	0
omicron	18	FULLY	F	ambulatory	0	1	1	0	0	0	0	1	1	0	0	0	1	0	0	0	0	0	0	0	0	0	0	0	0	0	0	0	0	0	0	0
omicron	50	FULLY	F	ambulatory	0	1	0	0	0	0	0	0	0	0	0	0	0	0	0	0	0	0	0	0	0	0	0	0	0	1	0	0	0	0	0	0
omicron	33	FULLY	M	ambulatory	1	1	0	0	0	0	0	0	1	0	0	0	0	0	0	0	0	0	0	0	0	0	0	0	0	1	0	0	0	0	0	1
omicron	67	FULLY	F	ambulatory	0	0	0	0	0	0	0	0	0	0	0	0	0	0	0	0	0	0	0	0	0	1	0	0	0	1	0	0	0	0	0	0
omicron	67	NO	M	ambulatory	1	1	1	1	0	0	0	0	1	1	1	1	1	0	0	0	0	0	0	0	0	0	0	0	0	0	0	0	0	0	0	0
omicron	32	FULLY	F	ambulatory	0	1	1	0	0	0	0	0	0	0	0	0	0	0	0	0	0	0	0	0	0	0	0	0	0	0	0	0	0	0	0	0
omicron	26	FULLY	F	ambulatory	0	0	1	0	0	0	0	0	0	0	0	0	1	0	0	0	0	0	0	0	0	0	0	0	0	0	0	0	0	0	0	0
omicron	32	FULLY	F	ambulatory	0	1	0	0	0	1	0	0	0	0	0	1	1	0	0	0	0	0	0	0	0	0	0	0	0	0	0	0	0	0	0	0
delta	55	FULLY	F	ambulatory	1	0	0	0	0	0	0	0	0	0	0	0	0	0	0	0	0	0	0	0	0	0	0	0	0	0	0	0	0	0	0	0
omicron	79	NO	F	ambulatory	0	0	0	0	0	0	0	0	0	1	0	0	1	0	0	0	0	0	0	0	0	0	0	0	0	0	0	0	0	0	0	0
omicron	30	FULLY	F	ambulatory	0	0	1	0	0	0	0	0	0	0	0	0	0	0	0	0	0	0	0	0	0	0	0	0	0	0	0	0	0	0	0	0
omicron	19	FULLY	M	ambulatory	0	1	0	0	0	0	0	0	0	0	0	0	0	0	0	0	0	0	0	0	0	0	0	0	0	0	0	0	0	0	0	0
delta	11	NO	M	ambulatory	1	1	0	0	0	0	0	0	1	0	0	0	1	0	0	0	0	0	0	0	0	0	0	0	0	0	0	0	0	0	0	0
omicron	50	FULLY	F	ambulatory	1	1	1	1	0	0	1	1	1	1	1	0	1	0	0	1	0	0	0	1	1	1	0	0	0	0	0	0	0	0	0	0
omicron	39	FULLY	M	ambulatory	0	1	0	0	0	0	0	0	1	0	0	0	1	0	0	0	0	0	0	0	0	0	0	0	0	0	0	0	0	0	0	0
omicron	67	FULLY	F	ambulatory	0	0	0	0	0	0	0	0	0	1	0	0	1	0	0	0	0	0	0	0	0	1	0	0	0	0	0	0	0	0	0	0
omicron	53	FULLY	F	ambulatory	0	1	1	0	0	0	0	0	1	1	0	0	1	0	0	0	0	0	1	0	0	0	0	0	0	0	0	0	0	0	0	0
omicron	30	FULLY	F	ambulatory	1	1	1	0	0	0	1	1	1	1	1	0	1	0	0	0	0	0	1	0	0	0	0	0	0	0	0	0	0	0	0	0
delta	3	NO	M	ambulatory	1	0	0	0	0	0	0	0	1	0	0	0	1	0	0	0	0	0	1	0	0	0	0	0	0	0	0	0	0	0	0	0
omicron	17	NO	M	ambulatory	0	0	1	0	0	0	0	0	1	0	0	0	0	0	0	0	0	0	1	0	0	0	0	0	0	0	0	0	0	0	0	0
omicron	21	FULLY	M	ambulatory	0	0	0	0	0	0	0	0	0	1	1	0	0	0	0	0	0	0	1	0	0	0	0	0	0	0	0	0	0	0	0	0
omicron	53	FULLY	M	ambulatory	1	1	1	0	0	0	0	1	1	1	1	0	1	0	0	0	0	0	1	0	0	0	0	0	0	0	0	0	0	0	0	0
omicron	29	FULLY	F	ambulatory	1	1	1	0	0	1	1	1	1	1	1	0	0	0	0	1	0	0	1	0	0	0	0	0	0	0	0	0	0	0	0	1
omicron	33	FULLY	M	ambulatory	0	1	0	1	0	0	0	1	1	1	0	0	1	0	0	0	0	0	1	0	0	0	0	0	0	0	0	0	0	0	0	0
omicron	29	FULLY	M	ambulatory	1	1	1	1	1	0	0	0	1	1	1	1	1	1	1	1	0	0	0	1	1	0	0	0	0	0	0	0	0	0	0	0
omicron	62	FULLY	F	ambulatory	0	1	1	0	0	0	0	0	0	0	0	1	0	0	0	0	0	0	0	0	0	0	0	0	0	0	0	0	0	0	0	0
omicron	22	FULLY	F	ambulatory	0	1	0	0	0	0	0	0	1	0	0	0	0	0	0	0	0	0	0	0	0	0	0	0	0	0	0	0	0	0	0	0
omicron	27	NO	F	ambulatory	1	0	0	1	0	0	0	0	0	0	0	1	1	0	0	0	0	0	0	0	0	0	0	0	0	0	0	0	0	0	0	0
omicron	63	FULLY	M	ambulatory	0	0	1	0	0	0	0	0	0	1	1	1	0	0	0	0	0	0	0	0	0	0	0	0	0	0	0	0	0	0	0	0
omicron	30	NO	F	ambulatory	0	0	0	0	0	0	0	0	0	0	0	0	0	0	0	0	0	0	0	0	0	0	0	0	0	0	0	0	0	0	0	0
